# Supplementary material for: RBMS2 inhibits the proliferation by stabilizing P21 mRNA in breast cancer
Source: J Exp Clin Cancer Res. 2018 Dec 4;37:298. doi: 10.1186/s13046-018-0968-z (PMC6278172; doi:10.1186/s13046-018-0968-z)
Supplement: Supplementary file 2 — Table S2. Differential expressed genes in breast cancer from TCGA database. (XLS 612 kb) [file 13046_2018_968_MOESM2_ESM.xls]

## Sheet: diffSig
Supplementary Table 2: Differentially expressed genes of breast cancersin TCGA database
Gene symbol	logFC	logCPM	PValue	FDR
MYLPF	-7.94586	2.53077	0	0
PYGM	-7.36147	4.02001	0	0
ATP2A1	-7.36074	3.89252	0	0
MYL3	-7.03398	1.53309	0	0
TNNC2	-6.88915	3.10929	0	0
NEB	-6.66502	5.33816	0	0
TNNC1	-6.46795	2.94707	0	0
APOBEC2	-6.42571	0.526858	0	0
KLHL41	-6.04104	4.00066	0	0
TTN	-6.03799	6.04139	0	0
TMOD4	-5.95571	-0.333442	0	0
LDB3	-5.72897	3.33071	0	0
UNC45B	-5.67366	-0.104684	0	0
AQPEP	-5.27303	1.27017	0	0
HSD17B13	-5.26374	0.388222	0	0
KCNIP2	-5.22603	4.15186	0	0
ACVR1C	-5.20849	3.40254	0	0
HSPB7	-5.13637	4.09615	0	0
LYVE1	-5.11404	3.80523	0	0
ENO3	-5.10562	3.82907	0	0
MYOM1	-5.04967	3.27084	0	0
HBB	-5.04856	5.3015	0	0
FHL1	-4.98782	7.41847	0	0
KLB	-4.75109	2.76734	0	0
LPL	-4.67612	7.29997	0	0
SLC2A4	-4.6633	2.38279	0	0
HSPB6	-4.58969	5.84959	0	0
SRL	-4.42882	1.52441	0	0
GPAM	-4.41308	6.47992	0	0
RDH5	-4.33801	2.88769	0	0
CRHBP	-4.1801	0.0842688	0	0
GYG2	-4.06787	5.38389	0	0
ITIH5	-4.04117	5.73401	0	0
AOC3	-3.94127	6.69547	0	0
KLHL31	-3.89357	2.39421	0	0
SORBS1	-3.68481	6.93347	0	0
NPR1	-3.59953	4.33983	0	0
NAALAD2	-3.43156	0.586927	0	0
CAV1	-3.37297	7.36324	0	0
EBF1	-3.13696	4.2453	0	0
TNS1	-3.10232	8.1417	0	0
NIPSNAP3B	-3.03559	1.34541	0	0
SIK2	-2.44191	5.51145	0	0
SYPL2	-3.6954	0.989521	9.88131291682493e-324	3.90805925860426e-321
ACSM5	-3.96537	1.62027	9.88131291682493e-323	3.82060963929036e-320
TNNI1	-5.44672	3.54813	1.18575755001899e-322	4.48512793294684e-320
ACACB	-3.62606	5.95681	1.21540148876947e-321	4.49930761698248e-319
GSN	-2.48061	9.31928	2.94463124921383e-321	1.06736953996251e-318
LIPE	-4.40944	5.87546	3.52664058001482e-320	1.25224544617679e-317
GPR146	-2.82562	3.06544	6.41247208858579e-317	2.23141203726751e-314
LRRC2	-4.0506	0.735319	2.76231970308705e-313	9.42384323804169e-311
CLEC3B	-3.70956	4.59626	1.37690616150336e-311	0
MMD	-2.85771	5.0079	1.86944e-307	6.13704e-305
APOB	-5.75436	1.07499	1.01721e-305	3.27747e-303
BTNL9	-3.99499	3.97578	6.28505e-304	1.98825e-301
CAV2	-2.8995	5.70603	3.28232e-292	1.01981e-289
CFL2	-2.23039	4.56572	6.71725e-292	2.05041e-289
SPTBN1	-2.05344	8.68354	1.7948e-291	5.38408e-289
ARHGAP20	-3.19872	2.2293	2.74345e-291	8.0904e-289
TNXB	-4.05519	6.30211	1.98183e-289	5.74699e-287
ABCD2	-4.25365	1.7605	8.28621e-289	2.36347e-286
FAM13A	-2.54392	5.0165	1.4158e-287	3.97315e-285
PAMR1	-3.59934	3.68621	1.46061e-287	4.03383e-285
PPP1R12B	-2.18434	6.10048	1.14587e-286	3.11514e-284
MYOT	-6.94782	2.22397	6.84712e-285	1.83282e-282
ACTN3	-6.69456	0.973484	7.71717e-280	2.03441e-277
PDE2A	-3.16164	3.9144	2.07119e-278	5.37859e-276
MYH4	-6.56353	-0.979092	8.34772e-278	2.13591e-275
PPARG	-3.35825	4.23298	1.07424e-277	2.70879e-275
FIGF	-5.03895	2.19024	2.41248e-276	5.9964e-274
SLN	-6.49425	1.88441	1.08905e-275	2.66877e-273
ADAMTS5	-3.11726	4.74845	1.38973e-275	3.35833e-273
ITGA7	-3.61725	4.8518	2.06796e-275	4.92882e-273
SDPR	-3.9588	4.67723	2.65372e-274	6.23948e-272
CKMT2	-4.39935	1.51906	7.91214e-273	1.83551e-270
HBA2	-4.52643	4.79954	9.32767e-273	2.13542e-270
PALMD	-2.89348	5.44017	3.26959e-272	7.388e-270
ACTA1	-6.96128	6.47268	5.99606e-266	1.33751e-263
CA3	-5.90132	4.63293	3.9607e-264	8.72306e-262
GPX3	-3.63073	7.36972	2.1919e-262	4.76711e-260
CKM	-8.26021	5.41346	9.0389e-262	1.94158e-259
FZD4	-2.65378	6.46271	2.17089e-261	4.60626e-259
SCN4A	-3.79484	2.05922	2.22786e-260	4.67019e-258
MTURN	-2.56852	6.15436	4.21434e-260	8.72921e-258
CCDC69	-2.95943	5.26272	2.19443e-258	4.49187e-256
CAT	-1.9887	6.86398	5.08704e-258	1.02918e-255
SLC16A7	-3.60689	1.59975	1.30841e-257	2.61668e-255
SVEP1	-3.36902	5.64384	7.46887e-257	1.47672e-254
IGFBP6	-3.21011	4.16419	1.87848e-256	3.67233e-254
PDE3B	-3.82069	4.04294	4.87752e-256	9.42933e-254
FBXO40	-7.22261	-0.471552	8.3999e-255	1.60604e-252
PLIN4	-5.14172	8.05277	5.14452e-254	9.72929e-252
ASPA	-3.73859	0.165537	1.88931e-253	3.53464e-251
LEPR	-3.02818	4.38914	9.07968e-251	1.68061e-248
TMEM37	-2.98797	3.98477	7.28379e-249	1.33401e-246
PLIN1	-5.24926	7.14405	1.14195e-246	2.06966e-244
ABRA	-6.97838	-0.450242	3.47614e-246	6.23519e-244
MYOZ1	-4.89048	2.77047	7.18754e-245	1.27608e-242
MYH13	-5.1464	-1.94568	4.15422e-244	7.30093e-242
ABCA9	-3.85895	3.38188	1.41625e-243	2.46414e-241
SH3D19	-2.03204	6.34214	2.75841e-243	4.75183e-241
LMOD3	-5.19413	1.09488	3.96168e-242	6.75778e-240
PPP1R27	-6.50928	-0.553224	1.75501e-241	2.9646e-239
SLC19A3	-4.9404	4.26716	6.66173e-240	1.11449e-237
ITSN1	-1.85145	5.74987	6.89602e-239	1.1427e-236
SCARA5	-5.19846	3.72646	1.07991e-238	1.77259e-236
CHRDL1	-4.47896	5.74403	1.21131e-238	1.96969e-236
MYLK2	-4.70135	0.442441	2.26531e-238	3.64946e-236
TNNI2	-5.20831	2.49467	2.35124e-238	3.75313e-236
PALM2-AKAP2	-2.20254	6.04942	8.12119e-237	1.28455e-234
ACO1	-1.99258	6.01005	1.17699e-235	1.8449e-233
LEP	-6.16692	5.44664	2.81452e-235	4.3723e-233
GPD1	-5.19762	6.5006	1.0493e-234	1.61564e-232
SMTNL1	-4.09065	-0.0954999	3.40811e-232	5.20155e-230
OXTR	-4.13324	5.33065	3.8951e-232	5.89312e-230
GPBAR1	-2.9591	0.117195	2.9624e-230	4.44335e-228
DMGDH	-3.14682	0.954657	3.07016e-229	4.56562e-227
ADRA1A	-4.58474	-1.08681	5.68925e-228	8.38874e-226
HCAR2	-3.29325	2.56896	6.60041e-227	9.65047e-225
PPAP2B	-1.97494	6.39674	1.03254e-224	1.4971e-222
CD34	-2.09665	6.50208	2.01006e-224	2.89033e-222
FBP2	-6.6816	-0.453835	4.63558e-224	6.61103e-222
PLXNA4	-3.40909	4.25905	4.05666e-223	5.73836e-221
GLYAT	-6.01679	1.56632	3.94114e-222	5.52999e-220
NMUR1	-3.52785	0.35902	7.08371e-222	9.85995e-220
ABCA10	-3.87196	1.54934	9.81377e-222	1.35516e-219
KLHL33	-4.10955	-2.70657	1.51562e-221	2.07639e-219
DPT	-3.50249	6.32445	1.85293e-221	2.5062e-219
ANKRD23	-3.27883	2.21869	1.85815e-221	2.5062e-219
GCOM1	-3.2102	4.17371	3.71661e-220	4.97425e-218
RBP4	-4.86058	5.01481	6.72938e-220	8.93774e-218
AQP7	-5.0826	3.62043	1.84168e-219	2.42753e-217
MYOZ2	-5.23349	-0.550294	3.2013e-218	4.18793e-216
CD36	-4.15734	7.90817	7.69161e-218	9.98704e-216
CCDC3	-2.81924	4.94674	9.87665e-218	1.27292e-215
LRRC39	-3.68463	-0.0878253	1.30004e-217	1.66319e-215
MCAM	-2.15059	7.25568	1.2288e-216	1.56058e-214
CD300LG	-4.98808	3.48813	1.18489e-214	1.49391e-212
LRRN4CL	-3.37904	2.20065	4.2252e-212	5.2888e-210
LDB2	-2.15704	4.18241	8.13358e-212	1.00767e-209
G0S2	-3.99896	4.9926	8.16609e-212	1.00767e-209
NKAPL	-2.70099	-0.719542	1.89694e-210	2.32428e-208
MYOM3	-3.50375	1.31863	7.18695e-209	8.74446e-207
CASQ1	-4.92682	2.74918	2.90754e-208	3.51308e-206
CDO1	-3.63882	3.27557	3.01178e-208	3.61392e-206
MOCS1	-2.01936	4.55883	1.05862e-207	1.26157e-205
SLC17A7	-3.12137	0.417659	6.40477e-207	7.58072e-205
PDK4	-3.56533	6.74394	7.48973e-207	8.80499e-205
EBF3	-2.84629	2.63978	3.0513e-206	3.56306e-204
SGK2	-3.72564	0.988365	1.12233e-205	1.30182e-203
BHMT2	-3.23691	2.56449	1.72031e-205	1.98223e-203
TCAP	-5.5794	2.86713	5.30133e-205	6.06827e-203
LMOD1	-2.69535	5.36238	9.21626e-204	1.04806e-201
DST	-2.4999	8.20818	3.50357e-203	3.95835e-201
FRMD1	-4.49875	-0.668213	4.82008e-203	5.41062e-201
PCOLCE2	-4.58432	4.22149	2.73655e-202	3.05213e-200
CPA1	-4.91903	-1.79081	2.42761e-200	2.69032e-198
ACSL1	-2.74873	7.57988	8.76958e-200	9.65708e-198
TIMP4	-4.42955	3.75785	6.06284e-199	6.63442e-197
ANGPTL1	-3.34198	2.55342	1.24413e-197	1.35291e-195
SEMA3G	-2.82047	5.35344	3.02536e-196	3.26946e-194
GHR	-3.07843	5.09091	5.7012e-196	6.12316e-194
ALPK3	-2.48057	3.7512	7.23771e-196	7.71181e-194
TRDN	-6.5375	2.12502	7.26902e-196	7.71181e-194
ALDH1L1	-4.66911	3.06207	8.30947e-196	8.76221e-194
AMPD1	-4.91741	0.746076	8.49518e-196	8.90407e-194
MAP1LC3C	-3.76977	-0.214787	1.57999e-194	1.64612e-192
CAPN3	-3.01094	2.52591	2.18079e-194	2.25854e-192
ANGPT4	-3.86792	-2.05747	2.12789e-193	2.19072e-191
2018-03-01	-2.60821	4.72952	2.48581e-192	2.54415e-190
GALNT15	-3.16699	4.33074	4.63785e-192	4.71894e-190
SYNE3	-2.74686	1.8091	7.38268e-191	7.46809e-189
CNN1	-3.21016	5.37315	1.52719e-190	1.53593e-188
GNG11	-2.13257	5.1241	2.2544e-190	2.25427e-188
FABP4	-4.8295	7.78362	1.16281e-189	1.1561e-187
SPRY2	-2.46813	4.23833	6.48557e-189	6.41151e-187
AKAP12	-2.70805	5.85878	1.32419e-188	1.30167e-186
TGFBR2	-2.23192	7.29082	5.5966e-188	5.47052e-186
GPIHBP1	-3.45198	2.78129	6.94988e-188	6.75536e-186
DEFB132	-4.79759	1.16386	1.17535e-187	1.13611e-185
ANKRD53	-2.91986	-0.103584	1.2516e-186	1.20313e-184
CPED1	-2.99285	4.26906	2.37407e-186	2.26959e-184
LIFR	-2.58765	5.8514	3.87945e-186	3.68845e-184
PKHD1L1	-4.08458	0.152276	1.25898e-185	1.19049e-183
ECM2	-2.6404	5.20371	1.74549e-185	1.64161e-183
PDZD2	-2.69722	5.24888	2.50989e-185	2.34783e-183
TLN2	-1.91979	5.65086	1.98016e-184	1.8424e-182
CIDEC	-5.15566	5.21527	1.28385e-183	1.18817e-181
ATOH8	-3.29388	2.39668	2.94119e-183	2.70761e-181
ESR2	-2.39089	-0.621381	7.30155e-183	6.6863e-181
SLC7A10	-4.83098	1.59312	1.6491e-182	1.50223e-180
TMEM220	-2.30527	2.05516	2.04013e-182	1.84876e-180
KLF15	-3.26589	2.04381	5.40165e-182	4.8696e-180
ACTN2	-6.04878	4.29369	5.66132e-182	5.07738e-180
HEPACAM	-5.18622	0.761166	1.95824e-181	1.74725e-179
CXorf36	-2.05765	4.85003	2.2548e-181	2.0016e-179
GNAI1	-2.47831	4.34407	6.61242e-181	5.84008e-179
PFKFB1	-3.75533	1.08438	1.08766e-180	9.55771e-179
LHFP	-2.07348	5.54745	1.55839e-180	1.36253e-178
ADRB2	-2.797	2.15078	2.12464e-180	1.84833e-178
DGAT2	-3.29346	6.36938	4.52717e-179	3.91882e-177
LRRTM2	-2.76739	-0.288963	8.70861e-179	7.50104e-177
TMEM132C	-4.65787	2.85759	2.00259e-178	1.7164e-176
MAMDC2	-3.17919	3.38404	1.12488e-177	9.59399e-176
ABCA8	-4.04772	4.18564	2.19203e-177	1.86044e-175
ADH1A	-5.12582	0.932499	4.07767e-177	3.44405e-175
CCDC50	-1.30899	6.30477	7.64438e-177	6.42534e-175
ELMOD3	-1.52228	4.57082	1.18062e-176	9.8758e-175
CEP68	-1.24231	5.43886	1.32333e-176	1.10166e-174
FERMT2	-1.94866	6.0793	1.82935e-176	1.51566e-174
EPAS1	-1.94181	7.67875	2.16619e-176	1.78624e-174
F10	-2.87423	1.43635	7.69958e-175	6.3191e-173
PLSCR4	-2.13606	4.81697	1.56778e-174	1.28065e-172
KLF4	-2.55769	5.53087	2.02439e-174	1.6459e-172
GNG2	-2.11521	4.70863	1.04989e-173	8.4963e-172
DMD	-3.09355	4.82919	2.06721e-173	1.66516e-171
MME	-3.29544	5.97552	5.68148e-173	4.5554e-171
CLMP	-2.56571	4.2205	1.64609e-172	1.31378e-170
ADIPOQ	-5.25384	7.74934	3.94867e-172	3.13712e-170
SYNPO	-1.93211	6.74221	6.17978e-172	4.88736e-170
ACSS2	-1.65048	5.83558	6.30086e-172	4.96057e-170
DOCK11	-2.41639	4.79979	1.04664e-171	8.20292e-170
FXYD1	-3.9358	2.16311	1.66237e-171	1.29702e-169
FLNC	-3.13286	4.6404	2.18874e-171	1.70008e-169
FOXO1	-1.85849	5.28341	2.24363e-171	1.73498e-169
SRPX	-2.53777	4.66152	3.32126e-171	2.55693e-169
CORO2B	-2.42472	2.36726	6.99943e-171	5.3649e-169
HEPN1	-4.96079	0.414882	9.82984e-171	7.50129e-169
LGALS12	-4.50827	3.03506	1.0042e-170	7.62975e-169
GPR116	-1.94806	5.63915	3.99566e-170	3.02263e-168
TXNIP	-2.01046	9.54967	1.66991e-169	1.25778e-167
TBX15	-2.32072	3.23166	3.76125e-169	2.82077e-167
TRIM63	-4.61256	-0.577616	4.75726e-169	3.55242e-167
ATP1A2	-4.44542	3.94975	5.64882e-169	4.20016e-167
PCK1	-5.15503	3.40933	5.95983e-169	4.41256e-167
KLHL29	-2.65625	2.80451	2.60889e-168	1.92339e-166
PPAP2A	-1.81652	5.59388	6.21457e-168	4.56233e-166
ENPP2	-2.75632	5.70828	1.42627e-167	1.04267e-165
GYS2	-5.06819	-1.39658	4.68994e-167	3.41424e-165
ADH1B	-5.06935	7.7146	5.32244e-167	3.85855e-165
FOXN3	-1.64136	6.26371	6.23125e-167	4.49865e-165
ZNF106	-1.66788	6.80311	1.26024e-166	9.06071e-165
FITM1	-3.19491	-0.66279	1.8612e-166	1.33263e-164
MASP1	-3.96978	0.457674	2.53953e-166	1.81087e-164
STBD1	-1.9274	5.07769	3.07868e-166	2.18637e-164
NMT2	-1.98331	4.27294	3.10452e-166	2.19576e-164
MMP11	6.32102	8.79795	1.48858e-165	1.04858e-163
ANGPTL5	-4.39816	-1.67658	6.94479e-165	4.87227e-163
COL10A1	7.1417	7.22201	3.28279e-164	2.29386e-162
PKD1L2	-3.30038	0.702877	1.15653e-163	8.04898e-162
RHOQ	-1.55429	6.46957	7.24106e-163	5.01941e-161
CASQ2	-3.45039	1.85622	1.60448e-161	1.10779e-159
ROBO4	-1.85667	4.75882	1.94378e-161	1.33675e-159
CDH20	-3.80407	-1.70106	3.79903e-161	2.60233e-159
MYBPC2	-6.02364	2.05781	7.01044e-161	4.78332e-159
FAM180B	-4.08973	-0.765648	1.07734e-160	7.32214e-159
DDR2	-2.73565	4.25842	6.35751e-160	4.30406e-158
NEK2	4.33448	4.76959	4.11876e-159	2.77761e-157
FAM228A	-2.94232	-1.84657	2.99797e-158	2.01396e-156
ABCA6	-2.88215	3.18245	5.0968e-158	3.41074e-156
TRHDE	-4.30387	-0.058222	9.75687e-158	6.50421e-156
CES1	-3.70067	5.08902	2.45422e-157	1.62981e-155
PRRT4	-3.66651	0.731442	2.63811e-157	1.74526e-155
EHD2	-1.91699	7.04202	5.37533e-157	3.54263e-155
CCDC141	-3.01817	-0.49532	7.18384e-157	4.71667e-155
XIRP1	-4.44984	2.88099	7.82483e-157	5.1182e-155
MYH2	-8.63542	6.07714	1.15826e-156	7.54778e-155
C19orf80	-4.58224	-1.18558	1.956e-156	1.26987e-154
NNAT	-3.65406	1.90172	2.09567e-156	1.35549e-154
IGSF10	-3.20913	3.39649	1.02725e-155	6.61968e-154
ADRBK2	-1.76593	5.38372	1.27319e-155	8.17427e-154
SCN4B	-2.57118	3.79365	1.42801e-155	9.13452e-154
SHE	-2.1399	3.59281	1.48178e-155	9.44376e-154
ANXA1	-2.30653	7.75548	2.05067e-155	1.30218e-153
TMC2	-3.06602	-2.25331	1.82708e-154	1.15597e-152
SLC35G2	-2.10556	1.97892	3.26486e-154	2.05816e-152
CLIC5	-2.55035	3.33861	1.74207e-153	1.09424e-151
CDC14B	-1.88771	3.92687	5.01498e-153	3.13869e-151
VWF	-2.04928	7.96747	7.2588e-153	4.52673e-151
LGI4	-2.4138	1.92939	8.9806e-153	5.58048e-151
KCNA7	-5.06633	-2.02983	1.1613e-152	7.19056e-151
ABCC9	-2.41855	4.11743	1.34909e-152	8.32372e-151
LRRC70	-2.1529	1.4992	1.35993e-152	8.36092e-151
FAM196B	-3.96963	1.07715	1.20959e-151	7.41044e-150
CSRNP1	-1.89703	5.79684	1.3856e-151	8.45897e-150
TNNT3	-5.32921	3.05999	1.7842e-151	1.08543e-149
COX6A2	-6.70476	0.406574	2.65931e-151	1.61217e-149
ALDH1A1	-2.57745	5.2568	3.22739e-151	1.94977e-149
ANTXR2	-1.77917	5.58885	3.79363e-151	2.28392e-149
MYCT1	-1.95451	3.68496	6.84475e-151	4.10661e-149
EZH1	-1.36416	5.4552	1.57548e-150	9.41983e-149
MURC	-3.16299	0.101367	1.36027e-149	8.10524e-148
DTX1	-2.39248	2.89134	1.41924e-149	8.4278e-148
CXCL2	-3.63856	2.24184	1.6828e-149	9.95884e-148
RETSAT	-1.64452	7.16332	1.83745e-149	1.08372e-147
C1QTNF9	-3.10457	-0.960803	2.95166e-149	1.735e-147
GPRASP1	-2.16441	3.25467	3.48332e-149	2.04061e-147
MLXIPL	-3.50304	2.42613	3.87554e-149	2.26277e-147
PTRF	-1.85593	8.45954	6.03034e-149	3.50909e-147
GIPC2	-2.74166	1.25915	6.11311e-149	3.5454e-147
SAMD5	-3.101	3.23075	8.4482e-149	4.8834e-147
MYH11	-3.29406	7.21774	1.86601e-148	1.07506e-146
MMRN1	-3.44404	3.69431	4.09053e-148	2.34888e-146
NRAP	-7.39166	3.53469	5.22205e-148	2.98876e-146
TUSC5	-4.95168	5.17764	1.92352e-147	1.09729e-145
PEAR1	-2.12301	3.26113	3.8895e-147	2.21155e-145
AOC2	-2.56773	0.378667	2.09944e-145	1.18984e-143
TYRO3	-2.05557	3.95785	2.16802e-145	1.22472e-143
ANO6	-1.48298	7.06287	5.52146e-145	3.10899e-143
GPLD1	-3.08829	0.6122	6.48531e-145	3.63993e-143
MMRN2	-1.88632	5.57701	7.21377e-145	4.03577e-143
METTL7A	-1.77963	6.49136	8.21742e-145	4.58253e-143
EEPD1	-1.70281	3.7647	6.29803e-144	3.50094e-142
PID1	-2.50511	3.02238	7.19339e-144	3.98592e-142
ITGB1BP1	-1.30534	5.67604	7.33745e-144	4.05283e-142
MB	-3.16075	5.6891	1.22216e-143	6.72925e-142
GABARAPL1	-1.50926	5.78886	1.33096e-143	7.30517e-142
PRKAR2B	-2.43197	6.42969	3.15006e-143	1.72352e-141
MRAS	-2.21542	5.73611	4.20478e-143	2.29339e-141
LHCGR	-5.10719	-2.44003	5.21511e-143	2.83555e-141
C14orf180	-5.02286	1.80456	7.40063e-143	4.01133e-141
RBMS2	-1.20523	5.57665	8.37783e-143	4.52689e-141
PDLIM3	-2.42127	5.63418	1.03914e-142	5.59755e-141
CEP112	-1.94197	2.71685	1.1612e-142	6.2357e-141
FAM13C	-2.37568	2.36775	1.23812e-142	6.6283e-141
ANK2	-2.43085	4.33351	2.03744e-142	1.0874e-140
FREM1	-3.22295	2.49385	3.91988e-142	2.08569e-140
NR3C1	-1.72853	6.25291	5.68346e-142	3.01483e-140
CAMK2A	-3.24171	-0.0474466	5.70433e-142	3.0167e-140
LIMS2	-1.96687	4.59011	1.83943e-141	9.69825e-140
COL6A6	-3.40921	2.29578	3.61311e-141	1.89923e-139
KANK1	-1.90363	5.82367	5.49517e-141	2.87983e-139
DENND2A	-2.26885	2.67986	7.84657e-141	4.09977e-139
GIMAP8	-1.8956	4.17534	2.30342e-140	1.19991e-138
TSLP	-3.31433	-0.0148154	2.47404e-140	1.28495e-138
F8	-1.74744	4.65738	4.62858e-140	2.3968e-138
TSHZ2	-2.63074	3.05681	1.11389e-139	5.75092e-138
PLAC9	-3.05987	2.94711	1.40122e-139	7.21295e-138
MICU3	-2.40529	1.19697	1.48064e-139	7.58335e-138
FMO2	-3.27041	5.33038	1.48189e-139	7.58335e-138
HFE2	-6.72772	-0.548851	1.64796e-139	8.40846e-138
MYLK	-2.26959	7.46909	1.80061e-139	9.16046e-138
KIF4A	4.12431	4.87392	4.41521e-139	2.23966e-137
PPP1R1A	-3.79394	4.72725	5.94014e-139	3.00444e-137
LTBP4	-1.9447	5.89384	8.3142e-139	4.19301e-137
MAOA	-3.27316	5.68632	1.32271e-138	6.65138e-137
MAB21L1	-2.73387	1.08171	2.12105e-138	1.06352e-136
CCDC36	-2.24895	-0.307524	2.53196e-138	1.26591e-136
C2CD2	-1.70254	5.59844	3.93769e-138	1.96309e-136
SPC25	3.2647	2.87604	5.86856e-138	2.91734e-136
KLF9	-1.72932	6.06359	6.43444e-138	3.18954e-136
ALAS2	-4.45556	-2.79921	6.73051e-138	3.32682e-136
SGCA	-3.64058	-0.27237	1.27039e-137	6.2616e-136
ABCB5	-3.84697	-0.000588786	1.3223e-137	6.49908e-136
CA4	-5.32881	1.38522	1.35848e-137	6.65808e-136
SLC36A2	-5.40733	-2.55166	1.76378e-137	8.62024e-136
AGAP11	-2.46412	1.62067	2.38151e-137	1.16067e-135
STX11	-2.10502	3.01224	9.08601e-137	4.41585e-135
CNRIP1	-1.79517	3.46395	1.86378e-136	9.03286e-135
DNAJB4	-1.55939	4.38743	3.60947e-136	1.74448e-134
TMEM246	-2.12528	1.24316	4.23201e-136	2.03969e-134
ANKDD1A	-1.66977	1.98306	4.25262e-136	2.04396e-134
SYNPO2	-2.58527	6.35555	6.36874e-136	3.05261e-134
TSPAN7	-2.50179	4.34571	4.45671e-135	2.13028e-133
MGLL	-2.21746	6.89039	1.36335e-134	6.4989e-133
EGFLAM	-1.82366	3.83964	3.21021e-134	1.52608e-132
CAV3	-5.63897	-1.84183	3.8438e-134	1.8223e-132
HRC	-2.92479	0.979554	5.01895e-134	2.37296e-132
TMEM255A	-2.36682	2.00074	5.36292e-134	2.52871e-132
MUSTN1	-2.84598	1.62831	6.51241e-134	3.06242e-132
ANKRD2	-4.03357	-0.843052	7.05267e-134	3.30753e-132
CACHD1	-2.17531	4.35608	8.60711e-134	4.02567e-132
ALDH2	-2.17851	7.34233	1.05476e-133	4.92003e-132
LMOD2	-6.76241	1.96906	1.24952e-133	5.81292e-132
PGAM2	-3.13353	2.07102	1.3676e-133	6.34531e-132
FGF1	-2.16404	4.29415	2.18595e-133	1.01153e-131
SMYD1	-4.97542	2.22879	2.22415e-133	1.02647e-131
KIAA0101	3.44401	4.19803	2.40493e-133	1.10697e-131
TCEAL7	-2.24209	1.2438	2.6958e-133	1.23758e-131
MYH6	-6.81372	0.583124	3.43178e-133	1.5713e-131
LILRB5	-2.85005	2.13227	4.60058e-133	2.10093e-131
HSPB2	-2.50414	2.50957	1.59489e-132	7.26425e-131
MLIP	-4.48513	-0.505892	1.62888e-132	7.39969e-131
RBMS3	-2.35139	1.61432	1.83436e-132	8.31148e-131
SYNM	-3.17156	7.17369	2.53437e-132	1.14534e-130
PKMYT1	4.26004	4.38587	6.9424e-132	3.1293e-130
CEBPA	-2.06562	5.48047	7.24823e-132	3.25871e-130
ANGPT1	-2.80909	2.97341	9.87673e-132	4.429e-130
FHL5	-2.68353	1.36175	1.07304e-131	4.79946e-130
HOXA4	-2.40999	1.32867	1.5409e-131	6.87441e-130
EHBP1	-1.2972	5.60117	2.58934e-131	1.15222e-129
KIT	-3.06583	6.12652	2.78376e-131	1.23558e-129
PROS1	-2.00194	4.99395	6.29635e-131	2.78754e-129
ASF1B	3.03416	4.83714	6.97751e-131	3.08126e-129
EGR1	-2.71536	8.61725	1.88472e-130	8.30185e-129
MGARP	-2.48529	-0.812069	2.40166e-130	1.05521e-128
AIFM2	-1.73576	4.75282	2.61268e-130	1.14504e-128
CMYA5	-2.80611	5.78997	3.26195e-130	1.426e-128
CCDC178	-3.11164	-0.215752	3.32349e-130	1.44926e-128
C17orf103	-1.66877	4.48173	3.41715e-130	1.48637e-128
SPTB	-2.316	2.40602	5.73195e-130	2.48704e-128
CHL1	-3.11215	3.95668	1.0477e-129	4.53455e-128
JAM2	-1.9845	3.42261	1.23875e-129	5.34814e-128
S1PR1	-2.02143	5.08383	1.31025e-129	5.64285e-128
KCNE1	-3.32308	1.07579	1.39193e-129	5.97981e-128
PLEKHM3	-1.63392	4.08513	5.60044e-129	2.40005e-127
HSD17B6	3.12908	2.39348	6.10104e-129	2.60816e-127
ST6GALNAC3	-1.99984	1.59996	8.04205e-129	3.4295e-127
HLF	-2.91303	3.8898	1.22331e-128	5.20399e-127
C20orf194	-1.29994	4.71246	3.08075e-128	1.30736e-126
HIF3A	-3.7618	1.34037	3.31082e-128	1.40158e-126
CDC25C	3.81755	2.55026	4.41223e-128	1.86331e-126
GYPC	-1.90451	4.74973	5.16258e-128	2.17491e-126
KL	-2.49419	1.66608	5.8437e-128	2.45591e-126
TAL1	-1.98628	1.87243	7.7194e-128	3.23638e-126
ARHGEF15	-1.82167	4.17885	9.12509e-128	3.81652e-126
EDNRB	-2.19697	4.00743	1.30152e-127	5.43048e-126
BMX	-3.01749	0.834425	2.81853e-127	1.1732e-125
SCN9A	-2.52251	0.47447	4.12941e-127	1.71474e-125
TENC1	-1.61996	6.58949	1.72385e-126	7.14124e-125
HAS3	-2.97219	3.58162	2.63356e-126	1.08839e-124
FSD2	-4.90575	-2.00608	4.19113e-126	1.728e-124
IQGAP3	3.86543	5.24904	5.96368e-126	2.453e-124
CRTAP	-1.09286	7.68719	8.71041e-126	3.57435e-124
DCUN1D3	-1.18025	3.47929	9.3362e-126	3.82213e-124
DES	-4.78937	4.97411	9.43747e-126	3.85452e-124
EPB42	-4.76024	-1.46215	1.05311e-125	4.2911e-124
CIDEA	-4.74616	3.33038	1.36317e-125	5.54152e-124
NPHP3	-1.32298	4.20511	1.74329e-125	7.0703e-124
MEOX2	-2.77981	2.87732	2.29867e-125	9.27947e-124
FAM126A	-1.96952	4.59411	5.53832e-125	2.23059e-123
UBE2T	3.32892	4.58403	7.94056e-125	3.19071e-123
AQP1	-2.07213	7.83557	1.03774e-124	4.16027e-123
FOSB	-3.44354	6.96046	2.18111e-124	8.72396e-123
GNAL	-2.44052	2.09806	3.94267e-124	1.57336e-122
UHRF1	3.49239	4.51041	1.17804e-123	4.69031e-122
FAM162B	-2.23653	-0.217958	1.2197e-123	4.84512e-122
HSPA12A	-1.93617	4.17608	1.27174e-123	5.04032e-122
SLIT3	-2.15822	5.75895	2.35327e-123	9.30558e-122
EBF2	-2.647	0.632906	2.50078e-123	9.86647e-122
ITPRIPL1	-2.44553	0.903365	3.30608e-123	1.30141e-121
C3orf55	-2.98196	0.755995	6.35259e-123	2.49501e-121
KCTD12	-1.64963	6.95928	6.4019e-123	2.50871e-121
SLC25A34	-2.18469	0.23641	7.08577e-123	2.77046e-121
FAM149A	-2.26362	1.95955	2.0373e-122	7.94777e-121
C10orf10	-2.22364	6.80929	3.60821e-122	1.40446e-120
DHRS7C	-8.04606	-2.4323	9.19126e-122	3.56961e-120
TPO	-2.86941	-0.220443	1.4447e-121	5.59828e-120
ADCYAP1R1	-3.50105	-1.31574	2.00605e-121	7.75628e-120
CCL14	-3.07749	4.66871	3.04349e-121	1.17414e-119
TPX2	3.60223	6.38347	6.57824e-121	2.53219e-119
TTC28	-1.49032	4.86586	6.60233e-121	2.53585e-119
ERG	-1.69292	4.30979	6.83038e-121	2.61766e-119
EMP1	-1.84299	7.8338	8.47661e-121	3.24142e-119
HBA1	-4.91447	3.20868	1.52346e-120	5.81286e-119
CD209	-2.71748	2.71288	2.14213e-120	8.15557e-119
ADAM33	-2.84552	2.7771	4.06371e-120	1.54377e-118
EMCN	-1.94156	4.44641	1.64218e-119	6.22489e-118
MYL2	-7.90579	4.26415	1.93013e-119	7.3005e-118
NRN1	-2.2171	4.24036	2.20738e-119	8.31377e-118
NUSAP1	3.0669	5.55201	3.3358e-119	1.25356e-117
ALDH1A2	-2.97385	2.18799	3.58557e-119	1.34451e-117
RYR3	-2.91607	0.822526	1.07862e-118	4.03588e-117
GBE1	-1.5028	5.16007	2.96191e-118	1.10589e-116
NUF2	3.98922	4.18508	3.56809e-118	1.3282e-116
SOX17	-2.1014	2.2766	3.57261e-118	1.3282e-116
HSD11B1	-2.7938	2.21881	4.85125e-118	1.79972e-116
APOLD1	-2.05806	5.56292	6.91418e-118	2.55957e-116
STAB2	-3.69868	-0.199274	1.11068e-117	4.10291e-116
WASF3	-2.19833	3.91281	1.26468e-117	4.6619e-116
HBG2	-4.85653	-2.54776	2.5354e-117	9.32631e-116
AMOTL2	-1.48045	6.46769	2.61937e-117	9.61487e-116
PKD2	-1.50267	5.11043	2.71103e-117	9.93037e-116
INMT	-2.55813	2.76684	3.87725e-117	1.41723e-115
ARID5B	-1.56427	6.61005	9.4442e-117	3.44486e-115
MRAP	-5.20996	1.55641	1.15904e-116	4.21886e-115
SH3BGRL2	-1.92792	4.70244	1.17852e-116	4.2808e-115
PNPLA2	-1.68539	7.16758	1.47298e-116	5.33925e-115
DLC1	-1.82374	5.8535	1.48098e-116	5.35708e-115
COX7A1	-2.47348	3.34368	1.85978e-116	6.71334e-115
PAFAH1B3	2.4694	6.04463	2.07269e-116	7.4664e-115
CDK1	3.22267	5.63288	4.13213e-116	1.48543e-114
UGP2	-1.26795	7.22694	4.71661e-116	1.69205e-114
PPP2R1B	-1.45564	5.52139	5.15835e-116	1.84671e-114
HHATL	-5.52186	-0.790652	5.33058e-116	1.90445e-114
PER1	-2.07524	5.65603	8.71709e-116	3.10243e-114
B3GALT1	-3.49804	-1.95519	8.71941e-116	3.10243e-114
HJURP	3.59439	4.01023	8.98717e-116	3.19118e-114
CCNB1	2.56263	5.76836	1.30846e-115	4.63665e-114
CREB5	-2.152	3.0904	2.13375e-115	7.54576e-114
POC1A	2.19407	3.66302	2.22585e-115	7.85548e-114
EOGT	-1.35162	4.65787	3.94403e-115	1.38911e-113
SAMD4A	-1.77485	4.30141	4.78624e-115	1.68234e-113
GPR133	-2.70873	2.2251	6.63748e-115	2.32834e-113
NDRG2	-2.22364	6.93463	7.15692e-115	2.5055e-113
PTPRB	-1.9009	5.35795	8.12841e-115	2.83988e-113
CD302	-1.61818	5.6768	8.91266e-115	3.10764e-113
VKORC1L1	-1.18121	6.48474	1.01341e-114	3.52646e-113
EPB41L2	-1.69918	6.39979	1.11684e-114	3.87863e-113
TROAP	3.84506	3.80385	1.95065e-114	6.76084e-113
CELF2	-1.9667	5.26469	2.57685e-114	8.91344e-113
UBE2C	4.2521	5.29337	2.71636e-114	9.37736e-113
KIAA0408	-5.11078	1.36209	3.83271e-114	1.3205e-112
CDH5	-1.61202	5.88954	1.08846e-113	3.74271e-112
MATN2	-2.59625	5.7716	1.13869e-113	3.9077e-112
KY	-3.46436	0.672968	1.15468e-113	3.95478e-112
RNF150	-2.72017	2.505	1.57708e-113	5.3909e-112
ASB11	-7.17089	-3.17418	1.76644e-113	6.02635e-112
PLK1	3.63534	4.99662	2.53299e-113	8.62455e-112
ADH4	-4.38769	-1.8574	2.56882e-113	8.72946e-112
CETP	-2.62641	0.805308	3.85771e-113	1.30839e-111
CYP2U1	-1.45843	3.68135	4.3701e-113	1.47929e-111
NR3C2	-2.22917	3.41283	4.51599e-113	1.5257e-111
DTL	3.09068	4.99121	6.11348e-113	2.0614e-111
ELTD1	-1.65492	5.27098	7.78931e-113	2.6214e-111
SLC35A2	1.32867	5.87101	8.75316e-113	2.94008e-111
AFAP1L1	-1.55812	3.87876	1.07232e-112	3.59484e-111
MEDAG	-2.41294	3.67947	1.76684e-112	5.91179e-111
SAA1	-3.55538	6.54331	1.90608e-112	6.36545e-111
FAM89A	-2.42694	3.13962	1.9616e-112	6.5383e-111
NT5C1A	-4.80427	-3.66361	1.97927e-112	6.58456e-111
GABRD	3.62589	1.88118	2.81238e-112	9.33827e-111
ZWINT	2.60735	5.40922	3.19976e-112	1.06043e-110
H2AFY	1.16532	8.00582	3.48561e-112	1.15297e-110
ITM2A	-2.29229	4.90862	5.3721e-112	1.77361e-110
UCP3	-2.19803	0.856498	7.70625e-112	2.53942e-110
SPX	-5.42208	-0.0346635	1.16482e-111	3.83114e-110
RECK	-1.82549	4.34594	2.09411e-111	6.87462e-110
APCDD1	-2.11522	4.92031	2.34593e-111	7.6868e-110
CXCL12	-1.93859	7.38857	2.79291e-111	9.13417e-110
PRG4	-3.58824	4.01357	7.07883e-111	2.31078e-109
CUTC	-1.13367	3.75544	7.97834e-111	2.59953e-109
P2RY12	-2.64241	0.817368	9.45475e-111	3.07483e-109
SLC22A3	-2.86841	1.83678	1.11678e-110	3.62516e-109
C16orf59	3.01659	2.87899	1.31279e-110	4.25348e-109
TMEM100	-3.1542	2.25013	1.40812e-110	4.55389e-109
RGL1	-1.57474	4.96003	1.79402e-110	5.79114e-109
DMRT2	-2.80042	0.410053	2.35307e-110	7.58168e-109
NEXN	-1.89943	4.01557	4.06435e-110	1.30713e-108
CLDND2	-2.87341	-2.38145	5.78171e-110	1.85601e-108
RHOJ	-1.65155	3.34469	6.02337e-110	1.93003e-108
CPM	-2.06008	5.42994	6.53714e-110	2.0908e-108
KIF20A	3.53536	4.96456	9.37982e-110	2.99449e-108
NAT8L	-2.81022	2.73221	1.25553e-109	4.00091e-108
FGF2	-2.77506	4.2737	1.27828e-109	4.06597e-108
SLCO1C1	-2.48343	-1.82166	1.42296e-109	4.51788e-108
CLCN6	-1.06052	4.21991	1.8481e-109	5.85704e-108
ZFP36	-2.21037	7.72306	2.08592e-109	6.59873e-108
PPAPDC1A	5.21505	2.88784	2.63459e-109	8.31927e-108
HMMR	3.22565	3.98799	2.67451e-109	8.43004e-108
KIFC1	3.1838	5.1357	2.69243e-109	8.47116e-108
CABP1	-2.33913	-1.29656	2.69761e-109	8.47216e-108
PGM5	-2.56549	3.50555	3.22227e-109	1.01017e-107
ADAMTS1	-2.25936	6.29128	4.49332e-109	1.4061e-107
CKS2	2.62044	5.15951	5.31542e-109	1.66038e-107
UTRN	-1.5467	7.11154	5.58539e-109	1.74158e-107
PRCD	-1.98262	-1.16081	6.96192e-109	2.16691e-107
CEP55	3.49108	4.59402	8.01599e-109	2.49054e-107
KCNMB1	-2.46448	3.43512	8.16409e-109	2.53203e-107
COL11A1	6.61492	7.76589	8.34693e-109	2.58413e-107
BUB1	3.525	4.78482	1.02336e-108	3.1626e-107
CDKN3	3.07563	3.25662	1.50202e-108	4.63364e-107
MYADML2	-2.96803	-1.59422	2.23374e-108	6.87872e-107
SLC22A12	-5.04409	-3.11525	2.98806e-108	9.18537e-107
CDKN1C	-1.99806	4.11003	5.92649e-108	1.81861e-106
NACC1	1.41214	6.7843	7.84709e-108	2.40373e-106
THSD1	-1.49981	2.79522	8.52415e-108	2.60653e-106
ASB5	-6.19692	-0.346336	1.20295e-107	3.67195e-106
MAP7D3	-1.97904	3.33395	1.40107e-107	4.26923e-106
ISM1	-2.25315	4.01872	1.58051e-107	4.80756e-106
PBK	3.54387	3.97995	2.23616e-107	6.79003e-106
IL11RA	-1.59536	3.37178	2.42278e-107	7.34391e-106
CENPF	3.22677	6.96124	3.37659e-107	1.02173e-105
ECSCR	-1.78487	2.39733	3.4448e-107	1.04056e-105
SNCA	-1.89423	1.58507	3.88447e-107	1.17133e-105
AGBL1	-6.05556	-2.85734	6.15115e-107	1.85162e-105
TK2	-1.07796	5.45543	6.20231e-107	1.8638e-105
SOX7	-1.87353	3.21857	8.7786e-107	2.63343e-105
PYCR1	2.3589	7.04068	1.24798e-106	3.73728e-105
NOTCH4	-1.49686	4.84533	1.28075e-106	3.82884e-105
KLHL13	-2.70676	3.82434	1.80187e-106	5.37747e-105
ITLN1	-4.84765	-2.51196	2.68329e-106	7.99428e-105
TACC3	2.40503	5.52629	4.13079e-106	1.22857e-104
PAQR4	2.71829	6.02957	4.38839e-106	1.30296e-104
AASS	-1.76661	3.7651	6.05207e-106	1.79387e-104
SCN3A	-3.02442	0.750445	6.39415e-106	1.89204e-104
BUB1B	3.1226	4.48016	6.98121e-106	2.06224e-104
AKAP6	-2.2738	2.40635	7.98018e-106	2.35334e-104
STAT5B	-1.20761	6.59801	9.67829e-106	2.84928e-104
SLC50A1	1.96515	6.64106	9.78927e-106	2.87709e-104
ADHFE1	-2.12337	2.51918	1.87795e-105	5.51002e-104
PECAM1	-1.49953	6.11659	2.18598e-105	6.40301e-104
HOXA5	-2.47903	1.38883	2.2274e-105	6.51337e-104
NDN	-1.82493	4.26208	2.64371e-105	7.71778e-104
XPNPEP2	-3.01808	0.864489	2.6933e-105	7.84938e-104
CCNB2	3.35113	4.67891	2.76405e-105	8.04209e-104
HCAR3	-2.16287	0.810485	3.40682e-105	9.89571e-104
DLGAP5	3.5026	4.21378	3.99178e-105	1.15755e-103
CLDN11	-2.49133	3.62483	4.23764e-105	1.2268e-103
PTTG1	3.28084	4.57185	4.50685e-105	1.30257e-103
MELK	3.84867	4.40995	4.80529e-105	1.38652e-103
TEK	-1.86869	4.11283	6.27142e-105	1.80656e-103
MAZ	1.45747	8.11831	6.92247e-105	1.99081e-103
RCBTB2	-1.21864	3.95593	7.47137e-105	2.14512e-103
YIPF7	-4.60098	-3.51863	8.73852e-105	2.5048e-103
VGLL2	-5.6171	-2.20169	1.25429e-104	3.58937e-103
PCDH18	-1.91607	5.02171	1.55861e-104	4.45291e-103
KLHL40	-7.14062	-0.993648	1.57914e-104	4.50418e-103
AVPR2	-2.68103	0.480976	1.98532e-104	5.65346e-103
AURKA	3.18853	4.78331	7.15359e-104	2.03375e-102
RSPO3	-2.47796	2.60143	7.38154e-104	2.09513e-102
KIF2C	3.5516	4.875	7.5989e-104	2.15331e-102
ANGPTL2	-1.84847	6.61705	9.02111e-104	2.55217e-102
HADH	-1.21387	6.5269	1.20173e-103	3.39431e-102
CCDC64	2.80392	4.52785	1.36457e-103	3.84799e-102
CUBN	-1.82305	1.18789	1.50617e-103	4.24043e-102
PDE1C	-3.03617	1.17857	1.85484e-103	5.21363e-102
LRRC3B	-3.64872	-1.55742	3.09739e-103	8.69218e-102
OIP5	2.85189	2.1485	3.783e-103	1.05991e-101
TK1	3.12518	6.06404	3.86293e-103	1.08056e-101
ZAK	-1.51015	6.565	4.01347e-103	1.12087e-101
ARRDC3	-1.46446	6.8084	5.05942e-103	1.41072e-101
SLC29A4	-2.44354	3.43868	5.25782e-103	1.46369e-101
PFKFB3	-1.90683	7.38803	1.03125e-102	2.86626e-101
RYR1	-3.1534	3.88093	2.54836e-102	7.07161e-101
PDGFD	-1.87999	4.9973	2.59228e-102	7.18201e-101
ZNF781	-1.63038	0.408053	2.67566e-102	7.40125e-101
PLN	-2.4721	2.70819	4.29256e-102	1.1855e-100
KCNAB1	-1.93207	2.3085	6.44083e-102	1.77598e-100
SSPN	-1.6833	5.42145	6.88439e-102	1.89528e-100
MSRB3	-1.80465	5.74207	6.90313e-102	1.89743e-100
KIF11	2.57165	5.4121	6.98908e-102	1.91803e-100
NCAPG	3.04733	4.64073	1.08527e-101	2.96897e-100
KIF23	2.74812	4.87169	1.13419e-101	3.09792e-100
EGR2	-2.25598	4.94153	1.36702e-101	3.72802e-100
ANGPTL7	-4.38933	0.603573	1.54281e-101	4.20084e-100
ZEB2	-1.63096	5.41609	1.81325e-101	4.9295e-100
CBX7	-1.60311	5.42331	2.6233e-101	7.12056e-100
NUAK2	2.28867	3.62831	2.82097e-101	7.64517e-100
IBSP	7.2231	1.57666	3.75307e-101	1.01555e-99
NDC80	3.42892	4.05157	4.3395e-101	1.17241e-99
NEIL3	3.67992	1.79725	4.37909e-101	1.18127e-99
RAD51	2.74683	3.32408	5.97405e-101	1.60902e-99
BMP8A	2.72534	3.85636	6.49709e-101	1.74718e-99
EXO1	3.64595	3.86708	7.25419e-101	1.94777e-99
PTPRM	-1.55788	5.71345	7.70794e-101	2.06642e-99
AHNAK	-1.5861	11.0803	8.15197e-101	2.18209e-99
CDCA8	3.07031	4.63925	8.87923e-101	2.37312e-99
KLF6	-1.3941	7.77647	9.11146e-101	2.43145e-99
KIF18B	3.65589	3.55726	9.88959e-101	2.63505e-99
CFD	-2.95991	5.78982	1.12332e-100	2.98848e-99
CRIM1	-1.69692	7.31881	1.13994e-100	3.02807e-99
PREX2	-2.65111	2.23578	1.8899e-100	5.01257e-99
RRM2	3.41651	5.87787	2.0003e-100	5.2973e-99
TEF	-1.39152	5.15596	2.12453e-100	5.61775e-99
CDCA5	3.12059	4.90474	2.2529e-100	5.94815e-99
CKAP2L	3.35872	3.28324	2.79093e-100	7.35749e-99
SEL1L2	-4.3186	-3.05967	4.03008e-100	1.06081e-98
KLF11	-1.23183	5.13212	5.30859e-100	1.39523e-98
UTS2B	-2.4212	-2.40835	5.38121e-100	1.41218e-98
GRAMD3	-1.50092	5.02898	7.52655e-100	1.97221e-98
LMNB1	2.42555	6.05045	1.05737e-99	2.76651e-98
SLC9A9	-1.69144	2.91922	1.11956e-99	2.92481e-98
CLEC1A	-1.67576	1.67913	1.29002e-99	3.36508e-98
P2RY14	-1.88205	1.30561	1.31555e-99	3.42654e-98
USHBP1	-2.00973	1.44516	1.83354e-99	4.76857e-98
KLHL4	-2.19708	0.0646285	2.61866e-99	6.8003e-98
SPRY1	-1.81203	5.54757	3.49699e-99	9.06768e-98
DIXDC1	-1.4745	5.39203	4.65254e-99	1.20461e-97
MYH8	-4.17755	-2.46978	4.89477e-99	1.26544e-97
CX3CL1	-2.4169	6.74229	5.64072e-99	1.45613e-97
AKR1C1	-3.33793	5.0615	1.05989e-98	2.732e-97
PRC1	2.68487	5.98036	1.52325e-98	3.92056e-97
WISP1	3.53121	3.95316	2.29816e-98	5.90629e-97
ERCC6L	2.83488	2.96594	2.62699e-98	6.74145e-97
AADAC	-4.4953	-0.232565	2.65534e-98	6.80416e-97
GPRIN1	2.89226	3.46515	2.80529e-98	7.17784e-97
TMEM88	-1.95129	1.02648	2.82325e-98	7.21318e-97
ESYT1	-1.00194	7.54883	3.4917e-98	8.90792e-97
PDE11A	-2.58269	1.69803	3.62084e-98	9.22387e-97
ABLIM1	-1.44386	7.2792	4.42384e-98	1.1253e-96
ARHGEF40	-1.2595	5.69287	4.59978e-98	1.16835e-96
CSRNP3	-2.70226	-0.576666	5.44854e-98	1.38191e-96
GTSE1	3.14098	3.64227	5.49292e-98	1.39114e-96
ASPM	3.59143	5.12041	6.78737e-98	1.71647e-96
CLDN5	-2.41906	4.01311	6.85926e-98	1.73214e-96
SKA1	3.45838	3.12964	8.23026e-98	2.07534e-96
DNAJC18	-1.1573	2.81197	1.1644e-97	2.93189e-96
IL33	-2.77967	4.36258	1.35947e-97	3.41812e-96
KLHL30	-2.84606	0.0370017	1.63696e-97	4.10987e-96
SKA3	3.19665	3.44785	1.6488e-97	4.13365e-96
MFAP4	-2.48815	6.38683	2.53614e-97	6.34911e-96
PARK2	-1.93923	1.53164	2.88003e-97	7.19966e-96
PTH1R	-2.42135	1.26519	4.26648e-97	1.06503e-95
PCNX	-1.13217	6.11113	5.51761e-97	1.37537e-95
ANLN	3.44708	5.5753	5.82136e-97	1.44901e-95
CRY2	-1.19955	5.90755	1.15257e-96	2.86479e-95
PHLDB1	-1.2328	6.73338	2.20469e-96	5.47208e-95
CYYR1	-1.81722	4.73592	2.54819e-96	6.31567e-95
USP44	-2.58441	-1.06416	3.10607e-96	7.6874e-95
C3orf43	-5.02308	-1.32076	3.42227e-96	8.45796e-95
PI16	-3.69783	4.42745	5.45368e-96	1.34403e-94
PPAPDC3	-1.86063	1.49792	7.34555e-96	1.80771e-94
PDE1B	-1.79049	3.10546	9.81128e-96	2.41111e-94
SPAG5	2.89911	5.3725	1.16967e-95	2.8704e-94
RECQL4	3.01741	4.69052	1.27729e-95	3.13008e-94
GPR124	-1.4813	5.90006	1.69293e-95	4.14279e-94
FOXM1	3.64174	5.90804	1.80816e-95	4.41856e-94
C10orf54	-1.58846	5.21218	2.00449e-95	4.89146e-94
RNASEH2A	1.79503	5.06823	2.1032e-95	5.12516e-94
KLF10	-1.2674	6.60249	2.1913e-95	5.33236e-94
CACNA1S	-6.87833	1.01171	3.21903e-95	7.82233e-94
IL17D	-2.09285	0.23761	3.55324e-95	8.62242e-94
DPYSL2	-1.40022	6.77672	6.95918e-95	1.68639e-93
CENPM	2.90033	3.12742	1.01812e-94	2.46373e-93
RABIF	1.23781	4.7689	1.25803e-94	3.04006e-93
RMI2	2.63756	4.14524	1.37476e-94	3.31755e-93
LAMA4	-1.5381	7.04468	1.62535e-94	3.91682e-93
ST6GALNAC6	-1.14808	5.90206	1.75651e-94	4.22705e-93
NCAPH	2.90688	4.10708	2.0234e-94	4.8626e-93
GINS1	2.47038	4.29422	2.54001e-94	6.09568e-93
KAT2B	-1.44421	4.39711	3.09188e-94	7.40987e-93
TGFBR3	-2.45881	6.36338	3.21347e-94	7.69067e-93
MAML2	-2.02792	4.44691	3.27481e-94	7.8267e-93
HBG1	-4.52817	-2.64099	5.08183e-94	1.21288e-92
CDCA3	3.22659	3.79557	9.54946e-94	2.27604e-92
RGCC	-1.52391	4.60496	1.2385e-93	2.94783e-92
FOS	-2.56101	8.58604	1.55339e-93	3.69227e-92
MRGPRF	-2.00842	2.93321	1.69871e-93	4.03218e-92
N4BP2L1	-1.42663	3.92649	2.03346e-93	4.8202e-92
NPR2	-1.66734	3.47264	3.26511e-93	7.72921e-92
SCN2B	-2.92309	0.850731	3.31491e-93	7.83642e-92
FBXW7	-1.01095	4.54146	3.83186e-93	9.04621e-92
ODF3L1	-2.4267	-1.24898	4.77075e-93	1.12475e-91
SAA2	-3.58074	5.22225	4.82334e-93	1.13561e-91
LRP1	-1.67716	8.9836	4.87e-93	1.14504e-91
SGOL1	3.42212	2.36715	6.78889e-93	1.59406e-91
C1QTNF9B	-2.51719	-1.64455	1.45051e-92	3.40127e-91
DEPDC1B	3.14571	2.73635	1.59894e-92	3.74427e-91
AKR1C3	-2.3634	4.95374	1.79646e-92	4.20116e-91
RHOXF1	-2.97854	-2.58987	1.90404e-92	4.44677e-91
CCNF	1.79941	5.01851	2.08766e-92	4.86906e-91
EPDR1	-1.84216	3.96536	2.7464e-92	6.39688e-91
CCDC167	1.96179	4.14982	3.40373e-92	7.91732e-91
DUSP26	-3.57062	-0.319033	3.45077e-92	8.01601e-91
FNDC5	-2.35863	1.48421	3.66354e-92	8.49891e-91
PAPPA2	-3.33931	-0.96896	3.80059e-92	8.80513e-91
CAPN11	-2.59232	0.468092	4.96981e-92	1.14986e-90
C10orf128	-2.13324	0.136096	5.6385e-92	1.30285e-90
MYH1	-5.35587	2.48335	7.3076e-92	1.68627e-90
RBP7	-2.15994	4.04273	8.02165e-92	1.84859e-90
GPRASP2	-1.35375	3.84061	9.88494e-92	2.27497e-90
RUSC1	1.47056	6.17844	1.16048e-91	2.66726e-90
DNASE1L3	-2.91517	0.924888	1.23854e-91	2.84293e-90
ACAD11	-1.14516	4.18254	1.30547e-91	2.99261e-90
EIF4EBP2	-1.00146	7.90849	1.76434e-91	4.03919e-90
GDF10	-3.24144	1.66775	1.93534e-91	4.42483e-90
KIF14	3.70534	3.67916	2.52652e-91	5.76132e-90
CDC20	3.5844	5.34176	2.64086e-91	6.01418e-90
ESPL1	2.93505	4.19967	2.84289e-91	6.46581e-90
MTMR10	-1.04245	5.3936	4.84133e-91	1.09967e-89
MMP27	-3.15396	-2.1616	8.47467e-91	1.92244e-89
TMOD1	-1.95264	3.46536	9.28706e-91	2.10398e-89
SERTM1	-3.80682	-2.40412	1.4698e-90	3.3255e-89
TANK	-1.03667	5.67041	1.47283e-90	3.32802e-89
EZH2	2.36096	4.62166	1.70704e-90	3.85225e-89
FADS3	-1.51497	4.36112	1.76753e-90	3.98359e-89
GPR34	-1.79924	3.37171	1.84085e-90	4.14346e-89
SPC24	3.67415	0.425895	2.26931e-90	5.10126e-89
SPARCL1	-1.71616	8.50261	2.44537e-90	5.48993e-89
TRIM59	1.92843	4.05096	2.55327e-90	5.7248e-89
DAAM2	-1.79092	4.68932	3.3635e-90	7.53173e-89
DCN	-2.01821	9.76776	3.59624e-90	8.02525e-89
FAM83D	3.50568	4.37896	3.59773e-90	8.02525e-89
CDH13	-1.48717	4.31745	6.37274e-90	1.41971e-88
CALCOCO1	-1.07539	6.42686	7.0876e-90	1.57694e-88
MEOX1	-2.67097	3.0342	7.95685e-90	1.76809e-88
ADCY4	-1.74252	3.35784	8.22209e-90	1.82469e-88
ARHGAP19	-1.05974	4.77019	9.41517e-90	2.08681e-88
RAD54L	3.17495	3.20437	9.84483e-90	2.17927e-88
TMEM170B	-1.56471	3.63459	1.16596e-89	2.57771e-88
GIMAP6	-1.56334	4.77832	1.63036e-89	3.59982e-88
NUP210	1.91458	7.10642	2.09765e-89	4.62573e-88
HAGHL	4.00487	3.39818	2.76938e-89	6.0993e-88
LOC401052	-1.58202	2.40646	3.00194e-89	6.60314e-88
SYNE1	-1.53638	5.91899	3.62426e-89	7.96194e-88
PER2	-1.26026	5.51819	4.98816e-89	1.09444e-87
MTFR2	3.12224	2.07257	5.09824e-89	1.11718e-87
STAC3	-2.13949	2.36644	5.93544e-89	1.299e-87
MKI67	3.0524	6.81911	9.01319e-89	1.97011e-87
CD248	-1.69711	5.99774	9.79405e-89	2.1381e-87
C1QTNF6	2.26036	5.57049	1.01263e-88	2.20787e-87
C20orf166	-8.31584	-1.22512	1.3773e-88	2.99921e-87
INHBA	3.37242	4.32486	1.89841e-88	4.12881e-87
CCNA2	2.88908	4.7519	2.22456e-88	4.8321e-87
TOP2A	3.53691	7.45998	2.91844e-88	6.33141e-87
CSRP1	-1.29651	8.57807	3.38277e-88	7.32961e-87
CCM2L	-1.60005	2.21404	3.51821e-88	7.6136e-87
PRR19	1.93154	1.82636	3.74725e-88	8.09918e-87
RXRG	-3.16733	-0.989652	4.23316e-88	9.13805e-87
PDE7B	-1.68874	2.13695	4.37132e-88	9.42462e-87
SFTPB	-4.72821	1.28457	6.12357e-88	1.31861e-86
PLA2R1	-1.5793	4.17863	6.71815e-88	1.44486e-86
ZC3H12B	-1.5499	0.696235	8.39767e-88	1.80384e-86
PTPN21	-1.48777	4.5299	1.15692e-87	2.48203e-86
EPM2A	-1.14757	3.0925	2.007e-87	4.30048e-86
TACC1	-1.80665	6.94019	2.04463e-87	4.37571e-86
ABCB1	-2.17927	2.67774	2.19353e-87	4.68861e-86
TMBIM1	-1.09752	7.3549	2.45922e-87	5.25006e-86
KCNB1	-3.06584	0.785395	2.92246e-87	6.23137e-86
POLR3K	1.55821	4.89052	3.61038e-87	7.68875e-86
ARL4A	-1.61007	4.68728	4.27264e-87	9.08798e-86
CDH23	-2.11901	2.77549	5.04785e-87	1.07238e-85
MEF2C	-1.39869	5.1265	5.14076e-87	1.09078e-85
ADH1C	-3.44526	1.68651	5.2756e-87	1.11803e-85
CCL11	4.59242	0.534621	8.53325e-87	1.80621e-85
TWIST2	-2.13927	0.986144	8.77142e-87	1.85436e-85
TEAD1	-1.2943	6.4304	9.62589e-87	2.03253e-85
HPSE2	-3.62464	-0.778965	1.05389e-86	2.22263e-85
MYH7	-7.72757	5.79646	1.07512e-86	2.26465e-85
SCN11A	-2.24164	-0.639604	1.11728e-86	2.35061e-85
TMEM178A	-2.27635	1.37979	1.15021e-86	2.41697e-85
ESCO2	2.82686	2.92795	1.15379e-86	2.42158e-85
AURKB	3.58865	3.66062	1.38365e-86	2.9005e-85
SHANK3	-1.35322	4.87163	2.86105e-86	5.9831e-85
C1QTNF7	-2.60369	1.9037	3.09327e-86	6.46096e-85
C2orf88	-2.38196	2.41694	3.21293e-86	6.70285e-85
SPATA9	-1.60878	-1.23902	3.45219e-86	7.19338e-85
SMPX	-5.81581	-0.298872	3.8139e-86	7.93757e-85
CENPU	2.28475	4.89967	4.27091e-86	8.87808e-85
TMED6	-1.86261	-2.01592	4.41987e-86	9.17676e-85
FANCI	1.97844	5.76975	5.73447e-86	1.18779e-84
SMIM10	-1.51153	2.03244	8.78546e-86	1.81758e-84
CENPA	3.44142	2.99077	9.45186e-86	1.95312e-84
RASL10A	-2.24125	0.147874	9.49037e-86	1.95875e-84
CLDN19	-3.59673	0.708464	1.10005e-85	2.26775e-84
ZCCHC24	-1.539	5.71944	1.13734e-85	2.33922e-84
KANK3	-1.72335	2.53342	1.21833e-85	2.50268e-84
FFAR4	-2.00517	-0.729934	1.48062e-85	3.03788e-84
RASSF9	-2.09828	1.00453	1.75934e-85	3.60551e-84
TMEM237	-1.07928	5.14307	1.76457e-85	3.61198e-84
CDC45	3.29123	3.38543	1.99196e-85	4.07263e-84
TUBA1C	1.6281	7.79916	2.12605e-85	4.34169e-84
CAMK1	-1.29834	3.74068	2.75623e-85	5.622e-84
UBE2S	2.58705	4.61907	3.05431e-85	6.22271e-84
STAT5A	-1.39788	6.05693	4.72103e-85	9.60716e-84
VIT	-3.0102	2.50228	4.94842e-85	1.00581e-83
SMIM3	-1.38618	4.80709	5.18736e-85	1.05315e-83
MPL	-1.42012	-0.18892	5.58915e-85	1.1334e-83
SOX12	1.80297	5.85374	6.62434e-85	1.34176e-83
SOCS3	-1.90251	6.4906	7.71569e-85	1.56099e-83
JPH2	-2.48179	3.05323	1.32586e-84	2.67928e-83
PELI2	-1.753	3.37703	1.40286e-84	2.8316e-83
E2F1	2.7291	4.52196	1.79733e-84	3.6236e-83
GJB2	4.33664	5.59214	1.99562e-84	4.01872e-83
KIF15	2.93595	3.62506	3.33698e-84	6.71214e-83
SHCBP1	2.71399	3.65993	3.74593e-84	7.52602e-83
GRIA4	-3.5823	1.31935	3.94002e-84	7.90685e-83
XIRP2	-7.07597	3.89365	4.07378e-84	8.16586e-83
PTGIS	-2.05422	5.15388	4.29413e-84	8.59766e-83
CCNE2	3.05609	4.00844	4.87217e-84	9.74378e-83
CENPE	2.81463	4.41485	7.12231e-84	1.42275e-82
ADAMTSL4	-1.92835	4.00219	7.50025e-84	1.49652e-82
DUSP1	-2.00479	7.74608	1.04832e-83	2.08931e-82
QKI	-1.22281	6.61219	1.13669e-83	2.26284e-82
PAK7	-3.32745	-0.157293	1.16596e-83	2.31846e-82
IGF1	-2.31805	5.12018	2.37553e-83	4.70768e-82
SAV1	-1.0123	5.70672	2.37562e-83	4.70768e-82
BGN	2.31202	9.60485	2.72653e-83	5.39691e-82
KANK2	-1.1427	6.39584	3.21295e-83	6.35251e-82
SLC20A1	1.13019	6.38355	4.19221e-83	8.27926e-82
JADE1	-1.08933	5.45628	4.56143e-83	8.99822e-82
CILP2	3.50296	4.0847	4.76988e-83	9.39877e-82
RACGAP1	1.9197	5.69074	5.15707e-83	1.01502e-81
TMEM63B	1.32592	6.33829	7.08322e-83	1.39255e-81
DEPDC1	3.32319	3.93463	8.36887e-83	1.64345e-81
DPP3	1.54123	6.16264	9.34848e-83	1.83376e-81
KIF22	1.42743	6.37416	1.0443e-82	2.04616e-81
KIF26B	3.02781	4.20475	1.11431e-82	2.17842e-81
CRYBG3	-1.88703	4.14621	1.31976e-82	2.57716e-81
ASB15	-4.65257	-2.06851	2.28551e-82	4.45803e-81
KNOP1	1.20045	5.16758	2.29247e-82	4.4666e-81
DAB2IP	-1.12373	6.06556	3.52452e-82	6.85175e-81
CASP12	-2.39232	-2.76921	4.1737e-82	8.10472e-81
BIRC5	3.6279	4.63606	4.20864e-82	8.16345e-81
FAT4	-1.89474	3.9674	4.69186e-82	9.09061e-81
PARP1	1.1994	8.27404	7.53667e-82	1.45863e-80
TRIM11	1.38443	5.40906	7.76712e-82	1.50156e-80
ESM1	2.9715	3.50387	8.00372e-82	1.54558e-80
ATP1B4	-6.22409	-2.44025	9.64642e-82	1.86073e-80
ARF1	1.08142	9.53842	1.4442e-81	2.78269e-80
CIT	2.12205	4.56773	1.46911e-81	2.82755e-80
TACR1	-2.6788	2.34476	1.51483e-81	2.91233e-80
TLR4	-1.50556	4.70373	1.54253e-81	2.9623e-80
ZBTB16	-3.14379	2.41603	1.55684e-81	2.98648e-80
C10orf71	-7.3742	-0.159881	1.64464e-81	3.15144e-80
GPR182	-2.4697	-2.71641	1.70481e-81	3.26315e-80
C19orf12	-1.21953	4.94808	1.71337e-81	3.27593e-80
COMP	4.61077	7.08169	2.5733e-81	4.91469e-80
FAM110D	-2.01026	1.3643	4.16776e-81	7.95119e-80
PPP4C	1.36185	6.95157	4.45353e-81	8.48707e-80
CCT3	1.20124	8.91097	4.47884e-81	8.52597e-80
YPEL4	-1.74924	0.00445338	5.5211e-81	1.04985e-79
H2AFZ	1.48106	7.71825	5.63265e-81	1.0699e-79
TSTA3	1.84819	6.87302	5.71946e-81	1.0852e-79
DUSP27	-2.91878	-0.119636	5.83784e-81	1.10645e-79
ABCA5	-1.62954	4.36519	6.70309e-81	1.26907e-79
ENAM	-3.30575	-3.5016	6.77917e-81	1.28207e-79
LRRN3	-2.45711	1.72209	1.27848e-80	2.41261e-79
CNIH2	3.8139	2.27575	1.72e-80	3.24228e-79
DSC1	-2.9135	-0.397052	1.96237e-80	3.69116e-79
HN1L	1.32581	8.12324	2.6104e-80	4.90479e-79
VWCE	-2.04169	-0.351443	4.78074e-80	8.97305e-79
FBLN5	-1.78204	6.15335	5.07911e-80	9.52278e-79
POU6F1	-1.19351	3.21795	6.541e-80	1.22505e-78
TIMELESS	1.54364	5.74895	6.70395e-80	1.25422e-78
NFAT5	-1.08843	6.28099	7.37627e-80	1.37852e-78
MYBL2	3.91816	5.89612	7.38793e-80	1.37921e-78
VGLL3	-1.86162	4.35895	9.64499e-80	1.79864e-78
PPP1R3A	-7.96976	-0.119377	1.00855e-79	1.87878e-78
TOR3A	1.02473	6.28797	1.17248e-79	2.18182e-78
KCNA2	-2.93862	-2.32322	1.30902e-79	2.4333e-78
OTUD1	-1.09987	4.44942	1.73525e-79	3.22216e-78
CTXN1	2.86365	4.67587	1.81854e-79	3.37322e-78
LRRC15	3.79388	7.25868	2.07058e-79	3.83664e-78
VIP	-2.35044	-2.71095	2.14168e-79	3.96417e-78
TTK	3.06015	4.06131	2.28537e-79	4.22562e-78
ADAMTS14	3.12753	2.73167	2.63666e-79	4.86999e-78
TECRL	-7.64968	-2.58585	2.87268e-79	5.3003e-78
SNTB2	-1.028	5.43664	5.24067e-79	9.65916e-78
MAD2L1	2.25493	4.54932	6.58615e-79	1.21262e-77
TDRD10	-2.17514	-0.258675	6.65468e-79	1.22394e-77
POLQ	2.75258	3.05123	6.94992e-79	1.27689e-77
GPR17	-2.48189	-1.24472	8.24261e-79	1.5128e-77
PVRL3	-1.95728	1.729	8.90077e-79	1.63187e-77
SYN2	-2.76999	1.78468	1.02172e-78	1.86929e-77
ECT2	1.89063	5.96785	1.15317e-78	2.10756e-77
TIMM17A	1.15145	6.388	1.6021e-78	2.92497e-77
ASB12	-3.06145	-2.29815	1.75399e-78	3.19891e-77
LARP6	-1.61412	3.6672	1.92086e-78	3.49958e-77
CRYAB	-2.83895	6.92257	2.40171e-78	4.37107e-77
HN1	2.19428	6.90772	3.13917e-78	5.70725e-77
MMP13	6.24284	4.98118	4.04913e-78	7.35395e-77
FAM64A	3.1805	2.85209	4.71416e-78	8.55283e-77
MRGPRX2	-3.6143	-3.48611	4.77041e-78	8.64587e-77
COL25A1	-2.58533	-0.0677532	6.61932e-78	1.19719e-76
IQSEC3	-2.30239	0.574266	6.80408e-78	1.22933e-76
CTHRC1	2.39655	6.66886	7.03909e-78	1.27047e-76
SGK1	-1.51064	6.0993	1.17347e-77	2.11577e-76
KIF18A	2.61612	3.2188	1.47066e-77	2.64886e-76
KPNA2	2.14813	7.44049	1.58681e-77	2.8551e-76
MDFIC	-1.2588	5.55816	1.83765e-77	3.30303e-76
GLRA4	-3.69954	-2.8271	2.01869e-77	3.62468e-76
GLP2R	-4.01151	-2.80047	2.03367e-77	3.64781e-76
HABP4	-1.13355	3.80889	2.07519e-77	3.71845e-76
STRBP	1.16279	6.09299	2.22438e-77	3.98168e-76
VIM	-1.37133	10.3783	2.67809e-77	4.7889e-76
CENPL	1.50272	3.5927	3.11139e-77	5.55802e-76
HNRNPAB	1.09928	7.56981	3.43433e-77	6.1286e-76
MYOCD	-2.5465	-0.228295	4.55992e-77	8.12889e-76
PRRG3	-2.81329	-2.18972	4.79667e-77	8.54219e-76
ARAP3	-1.23053	4.06649	6.97097e-77	1.24016e-75
PPM1F	-1.0336	5.31589	7.19656e-77	1.27899e-75
PAK3	-2.75585	-0.186172	7.57262e-77	1.34445e-75
FAM83H	1.76824	7.29277	7.75305e-77	1.37508e-75
PPP1R15A	-1.28859	6.08058	8.44347e-77	1.49601e-75
PKDCC	-2.0315	3.55601	9.20889e-77	1.62996e-75
TFPI	-1.89462	4.75223	9.28676e-77	1.64208e-75
TMEM140	-1.00032	4.91052	1.02541e-76	1.81129e-75
SCN5A	-2.43326	-0.573396	1.19402e-76	2.10698e-75
ADRB3	-3.17813	-2.75055	1.21197e-76	2.13648e-75
ATF3	-2.14466	5.96259	1.72236e-76	3.03006e-75
TRIP13	2.61388	4.44702	1.90109e-76	3.34111e-75
ATP6V0B	1.38509	7.24546	2.00416e-76	3.5187e-75
RAPGEF3	-1.70952	4.31774	2.21621e-76	3.88709e-75
PDP2	-1.35109	3.01171	2.27605e-76	3.98802e-75
HTR2A	-2.81135	-1.01256	2.65389e-76	4.64538e-75
KCTD5	1.0825	5.5891	4.37221e-76	7.64543e-75
UNC5B	1.96801	6.35569	4.74308e-76	8.28564e-75
GRK5	-1.22315	3.88291	5.46228e-76	9.53242e-75
SAMD14	2.53485	0.286369	6.52294e-76	1.1372e-74
AKAP2	-1.69482	5.25682	7.0951e-76	1.23571e-74
SLC52A2	1.84302	6.39535	8.08792e-76	1.40722e-74
MPDZ	-1.24973	5.51677	9.93293e-76	1.7265e-74
EME1	2.73613	2.38211	1.03274e-75	1.79328e-74
CDK5	1.4223	4.31118	1.04804e-75	1.81803e-74
ASB10	-6.47746	-3.22568	1.27946e-75	2.21727e-74
CRB2	-2.24645	-0.231588	1.79783e-75	3.11248e-74
MEIS2	-1.69173	3.08474	3.48081e-75	6.00819e-74
ANKRD29	-2.20263	2.16644	4.29481e-75	7.39856e-74
TP53AIP1	-2.48445	-0.0402912	4.29972e-75	7.39969e-74
IFFO2	-1.57755	5.41067	4.86886e-75	8.37088e-74
HMGB3	2.43518	6.41388	5.4668e-75	9.38961e-74
TNMD	-3.68532	1.28713	6.64236e-75	1.13975e-73
PIK3R2	1.17788	6.8648	7.23512e-75	1.24024e-73
OVCH2	-3.66924	-2.19912	9.21546e-75	1.57815e-73
ARHGAP24	-1.32339	3.58754	9.44584e-75	1.61601e-73
RUNX1T1	-1.99803	1.42859	9.69553e-75	1.6571e-73
BMP2	-2.25465	1.77082	9.80481e-75	1.67413e-73
MCM10	3.3366	3.82564	1.08627e-74	1.85293e-73
TMTC1	-2.22475	5.33336	1.16019e-74	1.9771e-73
FAM107A	-2.62305	4.0455	1.24076e-74	2.11232e-73
LMO2	-1.21516	4.01016	2.36029e-74	4.01434e-73
CD200	-1.31243	3.93278	2.42166e-74	4.11469e-73
MMP28	-1.92132	2.66519	2.44848e-74	4.1562e-73
FN1	2.8507	12.3453	3.05322e-74	5.17767e-73
PDGFA	-1.29063	4.29154	3.61135e-74	6.11225e-73
CLIP4	-1.82846	4.42459	5.25439e-74	8.88446e-73
ACKR3	-1.77313	5.4022	5.48608e-74	9.26722e-73
RNF125	-1.36729	3.90085	7.29111e-74	1.23044e-72
CYP26B1	-2.09087	3.00333	8.91817e-74	1.50356e-72
ACAA2	-1.1632	5.97059	1.03161e-73	1.73757e-72
CLSPN	3.18486	2.93676	1.54874e-73	2.60605e-72
SBK1	2.27623	5.41563	1.61454e-73	2.71414e-72
GTF2IRD1	1.07945	5.22674	1.78578e-73	2.99912e-72
CTIF	-1.146	5.62938	1.85719e-73	3.11603e-72
CLEC5A	3.29931	2.85626	2.0249e-73	3.39415e-72
SOD3	-2.25941	4.7411	2.06783e-73	3.46278e-72
TMEM8A	1.36001	6.22901	2.19017e-73	3.66411e-72
PROC	3.33369	-0.428599	2.2263e-73	3.72098e-72
H2AFX	1.90954	5.43981	2.30111e-73	3.84233e-72
PLEKHH2	-1.91418	3.40655	2.60686e-73	4.34868e-72
HOXA2	-2.26893	-0.385934	3.36563e-73	5.60907e-72
MYOM2	-3.37766	3.11322	3.50305e-73	5.83249e-72
OBSCN	-1.91685	4.98563	3.51475e-73	5.84639e-72
LHX6	-1.73491	2.94708	3.88988e-73	6.46418e-72
RUNDC3B	-1.73103	1.18655	5.02822e-73	8.33994e-72
PCNA	1.39387	7.07262	6.17852e-73	1.02381e-71
PACSIN1	2.77979	2.23424	6.39795e-73	1.05916e-71
DLK2	-2.59357	0.487357	9.45532e-73	1.56085e-71
FEN1	1.61505	5.5488	9.47461e-73	1.56255e-71
TLCD1	2.49338	3.72122	1.08697e-72	1.79093e-71
CNTNAP3	-2.57738	1.85705	1.10928e-72	1.82595e-71
DUPD1	-5.06044	-3.8061	1.13204e-72	1.86167e-71
PMM2	1.07032	5.96674	1.34738e-72	2.21234e-71
ACTA2	-1.59772	8.92001	1.34782e-72	2.21234e-71
LAGE3	1.96606	5.05443	1.47594e-72	2.42035e-71
ARHGAP11A	2.24872	4.58068	1.91155e-72	3.13174e-71
SALL4	2.94449	0.912416	2.30047e-72	3.76537e-71
ERICH4	-2.45554	-3.77495	2.60976e-72	4.26759e-71
SCTR	-2.90396	-3.68199	3.51346e-72	5.73997e-71
MYCBP2	-1.25454	6.66227	3.7708e-72	6.1546e-71
PLAC1	4.93593	0.578023	4.33556e-72	7.06977e-71
MAFF	-1.51442	4.71861	5.54544e-72	9.03419e-71
FOLR2	-2.00641	3.75821	5.89164e-72	9.58921e-71
MYH7B	-2.15455	-0.420587	6.03862e-72	9.81925e-71
FGD4	-1.24835	4.31081	6.87441e-72	1.11679e-70
LPAR6	-1.12627	5.18169	7.84149e-72	1.27271e-70
LCA5	-1.31618	3.34476	7.88306e-72	1.27826e-70
PLAGL1	-1.7446	4.00122	9.15368e-72	1.48291e-70
AGPAT2	-1.52943	6.09633	9.73347e-72	1.57537e-70
LLGL2	1.7708	6.45928	1.0518e-71	1.70077e-70
IL6	-2.82853	2.26534	1.17923e-71	1.90506e-70
TPRN	2.04103	5.31513	1.71203e-71	2.76323e-70
FAM72B	2.73038	2.93891	2.0386e-71	3.28727e-70
LSM4	1.41633	6.66035	2.09249e-71	3.37105e-70
WDR34	1.55399	6.56139	2.30177e-71	3.70477e-70
APOA1BP	1.34673	7.06643	2.81995e-71	4.5346e-70
TP63	-2.63318	4.60005	3.12202e-71	5.01569e-70
DACT2	-3.00679	0.0889612	3.19252e-71	5.12422e-70
ARHGAP10	-1.40726	3.99591	3.22371e-71	5.16953e-70
AP1S1	1.22601	5.78001	3.98597e-71	6.386e-70
FAM111B	2.78806	4.76879	4.62223e-71	7.39855e-70
FAM72A	3.09338	1.06136	6.22334e-71	9.95219e-70
P2RX6	-2.63139	-1.18079	6.64165e-71	1.06114e-69
CCDC152	-1.53887	1.98781	9.33398e-71	1.48993e-69
HDGF	1.2123	8.85122	1.01252e-70	1.61475e-69
PCDHGB7	-1.83903	3.10611	1.04081e-70	1.65834e-69
SOBP	-1.68833	2.51192	1.15006e-70	1.83073e-69
ETS2	-1.2507	6.04433	1.56062e-70	2.48201e-69
ADCK3	-1.23985	6.10432	2.00921e-70	3.19253e-69
ACADL	-3.41835	1.10632	2.16263e-70	3.43317e-69
ROBO3	-1.7823	2.07091	2.49152e-70	3.94809e-69
CEMIP	4.05803	4.45387	2.78052e-70	4.40202e-69
NAPSA	-2.26702	-0.966235	3.17341e-70	5.01491e-69
CXCR2	-2.00457	-0.447393	3.5416e-70	5.59167e-69
DDX39A	1.5716	5.94115	3.84548e-70	6.06595e-69
ATP6AP1	1.23164	8.33148	3.96031e-70	6.24143e-69
CDCA2	3.08444	3.35962	3.99548e-70	6.29117e-69
YAP1	-1.1334	7.12741	4.01234e-70	6.312e-69
NMB	-1.8387	2.83452	4.50949e-70	7.08768e-69
ABCA1	-1.35748	5.717	5.21709e-70	8.19243e-69
ABI3BP	-2.22006	5.03394	5.45723e-70	8.5618e-69
INTS7	1.26707	5.53694	5.77506e-70	9.05227e-69
MAF	-1.19698	5.27637	6.31374e-70	9.88773e-69
ARHGAP39	1.67242	4.75884	6.62033e-70	1.034e-68
WSCD1	-1.84141	1.56531	7.7745e-70	1.21317e-68
PTGER4	-1.48045	3.59078	8.21955e-70	1.28147e-68
ASB2	-2.14855	1.26092	9.5028e-70	1.48021e-68
E2F7	2.95979	2.51217	1.05852e-69	1.64734e-68
TMEM206	1.41025	3.88202	1.06444e-69	1.65507e-68
SLC25A22	1.5961	5.15802	1.18652e-69	1.84324e-68
CASC5	2.89947	3.44733	1.32527e-69	2.05694e-68
PIK3R1	-1.4412	7.51125	1.3733e-69	2.12959e-68
P4HA3	2.63572	3.3068	1.43608e-69	2.22497e-68
RDM1	3.43017	-0.189792	1.4791e-69	2.28958e-68
USP53	-1.26839	5.61565	1.55898e-69	2.41109e-68
STIL	2.14164	4.22061	1.66141e-69	2.56721e-68
FAM72D	2.91308	2.01638	2.34431e-69	3.61602e-68
ZNF366	-1.79577	1.1025	2.3832e-69	3.67274e-68
DCTPP1	1.26606	5.99058	2.53585e-69	3.90454e-68
RBFOX1	-4.16343	-1.8756	4.75993e-69	7.31608e-68
CFL1	1.01657	9.83754	5.20238e-69	7.98908e-68
KIF24	1.5834	3.43675	5.88251e-69	9.02555e-68
SLC24A2	5.15486	0.0605434	6.94201e-69	1.06418e-67
NTRK2	-2.60201	6.80453	8.86084e-69	1.35713e-67
RAD51AP1	2.3595	3.7232	1.08643e-68	1.66252e-67
TONSL	2.22391	4.4463	1.11105e-68	1.6987e-67
DLGAP2	-2.29416	-1.8294	1.19095e-68	1.81925e-67
GSTM5	-3.12795	3.78403	1.19501e-68	1.82386e-67
SLC25A27	-2.09401	2.09611	1.48779e-68	2.26871e-67
ARHGAP31	-1.19518	5.39562	1.6355e-68	2.49177e-67
POLE2	1.89553	2.42991	1.87106e-68	2.84817e-67
PCYOX1	-1.06203	7.43635	1.91428e-68	2.91142e-67
PAGR1	1.28303	6.27992	2.10415e-68	3.19738e-67
PYCRL	1.84631	5.10753	3.5758e-68	5.42891e-67
GRAMD1A	1.10004	6.53803	3.64554e-68	5.52998e-67
NVL	1.32548	5.67834	4.29716e-68	6.51274e-67
HIST1H2AM	3.72862	-0.156482	4.83044e-68	7.3146e-67
TRPM3	-3.01356	-2.72691	5.43797e-68	8.22741e-67
MND1	3.03832	1.92668	5.47066e-68	8.26968e-67
FLAD1	1.2527	6.0786	6.33276e-68	9.56456e-67
CRB3	1.60167	3.99232	6.52962e-68	9.85333e-67
SMC4	1.54729	6.74895	7.29354e-68	1.09966e-66
CERS2	1.38324	8.92299	8.1105e-68	1.22177e-66
RFTN2	-1.40084	1.97897	8.60663e-68	1.29539e-66
CMA1	-3.10657	-0.453062	9.75763e-68	1.46735e-66
C1QTNF1	-1.60108	5.28234	2.09035e-67	3.14076e-66
ORC6	2.71226	3.00655	2.20989e-67	3.3175e-66
RAB26	3.36053	3.26246	2.8215e-67	4.232e-66
CCDC80	-1.7502	7.82013	3.07429e-67	4.6072e-66
PHYHIP	-2.16062	1.19895	3.5255e-67	5.27884e-66
B4GALT3	1.24802	6.41754	3.71128e-67	5.55224e-66
AUNIP	2.30908	2.17979	3.93153e-67	5.8767e-66
SCAMP3	1.07279	6.75474	4.03144e-67	6.02086e-66
MTHFD2	1.48606	6.71057	4.32865e-67	6.45919e-66
LEPREL4	1.56551	5.36023	4.94818e-67	7.37733e-66
PCSK5	-1.72867	2.61235	5.55353e-67	8.27277e-66
FBXL6	1.75815	4.82035	5.84048e-67	8.69277e-66
JTB	1.10902	7.48968	5.87675e-67	8.73928e-66
MFAP5	-1.95996	6.10104	6.61589e-67	9.83004e-66
OLFML1	-1.41742	4.00815	8.26091e-67	1.22638e-65
LRFN5	-2.18455	0.29205	8.58652e-67	1.27363e-65
ZNF668	1.24536	4.07946	8.65307e-67	1.28241e-65
FOXP2	-2.30369	0.332605	1.10776e-66	1.63893e-65
KLHL21	-1.13165	5.98975	1.18482e-66	1.75146e-65
CLEC4G	-3.2699	-1.69266	1.34339e-66	1.9825e-65
PRKD1	-1.51745	2.86792	1.34532e-66	1.98367e-65
SQLE	2.31093	6.83367	1.58601e-66	2.33658e-65
CST1	7.02453	4.54355	1.78045e-66	2.62081e-65
RHPN1	2.30447	5.28132	1.89862e-66	2.7924e-65
HSD17B11	-1.326	4.6991	1.97614e-66	2.90395e-65
RCC2	1.05576	7.98722	2.01017e-66	2.95147e-65
CENPK	2.0703	2.2818	2.22812e-66	3.26872e-65
ADAM8	2.41229	4.47129	2.30168e-66	3.3738e-65
EFEMP1	-1.93997	7.20511	2.31953e-66	3.3971e-65
MFAP2	2.47631	5.80645	2.47535e-66	3.62225e-65
PPARA	-1.44705	4.37287	2.96052e-66	4.32858e-65
EMILIN2	-1.48179	4.2544	2.99971e-66	4.3822e-65
HELLS	2.04368	3.29017	3.1452e-66	4.59089e-65
CCDC85A	-2.07289	2.17605	3.16183e-66	4.61128e-65
MCM2	1.80155	6.15152	3.86839e-66	5.63702e-65
FAXDC2	-2.01756	5.14953	5.94875e-66	8.66128e-65
GINS2	2.20609	4.4104	7.28075e-66	1.05918e-64
FILIP1	-1.62822	2.3954	7.4902e-66	1.08874e-64
FLRT2	-1.78701	4.24147	8.73119e-66	1.26806e-64
MARCKSL1	1.43328	8.63418	1.06875e-65	1.5509e-64
SEPP1	-1.57143	8.59908	1.09645e-65	1.58976e-64
NWD2	-3.32899	-0.826002	1.19209e-65	1.72699e-64
CBX4	1.69791	5.71668	1.29374e-65	1.87113e-64
GPC3	-2.51081	5.0853	1.50882e-65	2.18039e-64
PECR	-1.30467	3.58754	1.55112e-65	2.23966e-64
VLDLR	-1.71559	4.62403	1.65197e-65	2.38331e-64
FOXO4	-1.0064	4.83939	1.87691e-65	2.70558e-64
RGS2	-2.0563	5.53843	1.92352e-65	2.77047e-64
GPR112	-3.39688	-3.58732	2.26645e-65	3.259e-64
CSF3	-3.91657	-1.02216	2.39466e-65	3.44053e-64
RNF187	1.00122	7.67321	2.57057e-65	3.68717e-64
DNAH14	1.61763	3.14358	3.04538e-65	4.36462e-64
EPHB1	-2.30906	2.60537	3.06216e-65	4.38506e-64
ALDH18A1	1.01831	7.21365	3.31017e-65	4.73632e-64
AMOTL1	-1.47924	5.95423	3.36482e-65	4.81056e-64
CDT1	2.539	4.07851	3.40526e-65	4.86437e-64
PGM1	-1.21335	6.3877	4.93169e-65	7.03908e-64
NRP1	-1.19729	6.99486	5.72537e-65	8.16522e-64
RCC1	1.60193	5.67026	6.00022e-65	8.55019e-64
PRNP	-1.36842	6.84746	6.3887e-65	9.09632e-64
LAMP5	3.07522	3.99399	7.0289e-65	9.99966e-64
FAM49A	-1.52127	2.38578	7.74477e-65	1.10091e-63
RBPMS2	-1.67905	2.22376	7.99081e-65	1.13496e-63
LURAP1	-1.56167	0.296508	8.14132e-65	1.15539e-63
HES6	2.90238	3.27192	8.77933e-65	1.24492e-63
CACNA2D1	-2.35762	2.4069	8.93098e-65	1.26539e-63
CLIC2	-1.32732	3.96329	9.88569e-65	1.39952e-63
CDC42EP2	-1.16743	3.96124	1.13701e-64	1.60837e-63
EGR3	-2.2174	5.41896	1.17224e-64	1.65685e-63
COL17A1	-2.89683	5.97681	1.25084e-64	1.7665e-63
HM13	1.05958	7.62542	1.44899e-64	2.04303e-63
STARD8	-1.14501	3.44618	1.67848e-64	2.36468e-63
TUFT1	1.47833	6.06446	1.82905e-64	2.57473e-63
SNRNP25	1.37124	5.38851	1.90927e-64	2.68548e-63
NME1	1.92536	6.8834	2.02707e-64	2.84887e-63
CYP1A1	-3.84529	-0.395333	2.05615e-64	2.8874e-63
HOXA6	-2.38749	-0.977228	2.41968e-64	3.39516e-63
ARHGEF10	-1.05456	5.02901	2.53832e-64	3.55876e-63
KLHL3	-1.31024	2.81607	2.76188e-64	3.86908e-63
FLI1	-1.21198	4.51307	3.49219e-64	4.88429e-63
MBOAT7	1.47105	6.81763	3.53889e-64	4.94563e-63
CTNNA3	-2.58677	-2.34935	3.59943e-64	5.02621e-63
THRB	-1.50564	5.08459	3.69348e-64	5.15339e-63
MMP1	6.81808	5.20156	4.43755e-64	6.18661e-63
ADD3	-1.42829	6.34118	4.8494e-64	6.75538e-63
VAV2	1.08943	5.97833	4.89994e-64	6.82033e-63
FBXO43	2.3768	0.23181	4.9168e-64	6.83833e-63
CCDC78	3.8582	2.67324	4.96235e-64	6.89616e-63
PSRC1	1.85566	3.47956	5.09193e-64	7.07059e-63
AGMO	-2.74434	-1.22373	5.29239e-64	7.34309e-63
GRM4	5.91232	3.12927	5.54199e-64	7.68327e-63
AIM1L	4.05576	0.777343	6.6227e-64	9.17423e-63
SLC7A3	-3.31768	-0.0674212	7.16486e-64	9.91737e-63
EZR	1.27	8.71106	7.18231e-64	9.93362e-63
TIPARP	-1.23526	5.68596	7.45125e-64	1.02974e-62
C2orf40	-3.04051	2.86846	7.56132e-64	1.04412e-62
SLC12A8	1.52453	4.5383	7.63795e-64	1.05387e-62
CDC6	3.06006	5.00471	7.93721e-64	1.09429e-62
CENPI	2.67913	1.95963	8.45719e-64	1.16506e-62
PCDHGA3	-1.89975	0.23122	8.51745e-64	1.17243e-62
TPM2	-1.76968	7.25008	9.2752e-64	1.27573e-62
TYMS	2.20772	5.24952	9.84127e-64	1.35145e-62
LPCAT2	-1.29329	4.79788	1.03118e-63	1.41494e-62
TBC1D4	-1.21979	5.8827	1.10554e-63	1.51578e-62
DIAPH3	2.55427	3.38859	1.19169e-63	1.63262e-62
KIF4B	2.35261	-1.14661	1.23927e-63	1.69647e-62
RELN	-2.98018	2.49964	1.28057e-63	1.75162e-62
CCL16	-2.64056	-2.99992	1.44775e-63	1.97875e-62
TTC7B	-1.01509	3.99638	1.74159e-63	2.37848e-62
AOX1	-2.31844	4.12371	1.74546e-63	2.3819e-62
PITX1	3.85927	5.01343	1.83754e-63	2.50559e-62
HIST2H2AA3	2.98463	5.95265	2.58741e-63	3.52531e-62
CCDC19	3.13057	2.56928	2.89151e-63	3.93657e-62
SERPING1	-1.298	8.4498	3.09057e-63	4.20429e-62
CARD6	-1.29854	3.51234	3.44474e-63	4.68242e-62
FEZ1	-1.45532	2.74696	3.5251e-63	4.78792e-62
EPYC	6.40772	2.05874	4.72314e-63	6.40015e-62
SHROOM4	-1.27701	4.00621	6.6244e-63	8.96252e-62
MASP2	-1.55188	0.0839406	7.77894e-63	1.05164e-61
CLEC14A	-1.26842	4.63219	7.86989e-63	1.06311e-61
RNFT2	2.20775	2.49221	9.51037e-63	1.28372e-61
SEMA3D	-2.19994	2.80379	1.01911e-62	1.37453e-61
NRIP2	-1.26203	2.12749	1.03036e-62	1.38864e-61
FAM203A	1.50817	5.61795	1.14916e-62	1.54754e-61
LAMA2	-1.83181	5.59949	1.16062e-62	1.56176e-61
E2F2	2.57063	3.45418	1.22116e-62	1.64196e-61
CFH	-1.43614	6.21437	1.25705e-62	1.68891e-61
BMP6	-1.89557	2.58749	1.29066e-62	1.73273e-61
C19orf40	1.17862	1.8813	1.29272e-62	1.73416e-61
FGF7	-1.69194	3.70987	1.46112e-62	1.95855e-61
SCN3B	-2.20824	0.960873	1.48756e-62	1.99246e-61
INPP1	-1.09353	3.64262	1.50986e-62	2.02078e-61
PLK4	1.81902	3.5971	1.53315e-62	2.05037e-61
SLC8A3	-2.19456	-1.5129	1.63424e-62	2.18389e-61
CCDC8	-1.82607	4.36665	1.69875e-62	2.26834e-61
PRDM5	-1.50462	1.01112	2.08029e-62	2.77568e-61
ESRP1	1.59684	7.4668	2.13545e-62	2.84534e-61
ACVRL1	-1.07792	4.77344	2.13576e-62	2.84534e-61
F12	2.90925	3.11757	2.27387e-62	3.02701e-61
TRIB3	1.67379	5.68929	2.40982e-62	3.20554e-61
RTKN2	2.04751	3.34433	2.51381e-62	3.34131e-61
RNF180	-1.47394	2.73405	2.62028e-62	3.48017e-61
CLCA4	-3.4619	-0.383794	2.66692e-62	3.53941e-61
TRIM54	-3.66308	-1.00744	2.72098e-62	3.60841e-61
RCAN1	-1.74462	6.46783	2.81365e-62	3.72847e-61
LSR	1.57402	7.22173	3.22485e-62	4.27011e-61
RPUSD1	1.40315	4.9322	3.23547e-62	4.28091e-61
NR4A3	-2.19547	3.28489	3.30488e-62	4.36942e-61
ZC3H12C	-1.52718	3.22993	4.135e-62	5.46278e-61
NUDT16L1	1.36075	5.37469	5.06145e-62	6.68166e-61
TRPC1	-1.33243	2.45147	5.7577e-62	7.59502e-61
CHST7	-1.13054	1.67255	6.70398e-62	8.83656e-61
RPL26L1	1.03731	3.99197	7.39502e-62	9.74004e-61
AKR1C2	-3.03047	5.14221	7.44509e-62	9.79857e-61
LRIG3	-1.49962	4.61207	7.49288e-62	9.85402e-61
TDO2	4.18757	2.20492	7.86958e-62	1.03416e-60
BIN1	-1.6224	4.57614	9.02663e-62	1.18532e-60
FAM212B	-1.43563	1.44087	9.11955e-62	1.19661e-60
FAM189A2	-2.11984	3.91674	1.39135e-61	1.82427e-60
DUSP6	-1.46477	6.45548	1.39748e-61	1.83093e-60
AVPR1A	-1.76697	1.2446	1.72161e-61	2.2539e-60
REEP4	1.44133	4.83877	2.21039e-61	2.89162e-60
CCDC82	-1.3257	3.82387	2.40277e-61	3.13858e-60
IGIP	-1.00987	3.98009	2.64332e-61	3.45019e-60
SKAP2	-1.20419	5.17032	2.96522e-61	3.86746e-60
SVIL	-1.17914	6.80115	3.78097e-61	4.92772e-60
TFR2	3.73447	1.66001	3.90942e-61	5.09132e-60
LAMTOR2	1.41381	5.98786	4.02653e-61	5.2399e-60
PPP1R16B	-1.80668	3.97355	4.05913e-61	5.27838e-60
FAM69A	-1.14115	4.05708	4.26276e-61	5.53904e-60
HIST1H2BO	4.08749	-1.26584	4.30088e-61	5.5844e-60
FBXL19	1.2738	4.97882	4.3116e-61	5.59415e-60
LRWD1	1.22483	4.22722	4.3988e-61	5.69879e-60
NTF4	-2.55483	-0.145702	4.98823e-61	6.4576e-60
MRPS34	1.43653	6.19244	5.53034e-61	7.15408e-60
PTPN14	-1.52018	3.82603	7.22582e-61	9.34041e-60
KIAA1456	-2.07742	2.7451	7.91742e-61	1.02268e-59
GRM8	2.98011	-0.586869	8.26785e-61	1.06715e-59
PRELP	-2.01575	6.4324	1.07046e-60	1.37963e-59
ESAM	-1.11349	5.19542	1.28271e-60	1.65073e-59
GALE	1.66795	5.29247	1.49624e-60	1.9241e-59
CNKSR2	-2.49086	-0.570364	1.57304e-60	2.02137e-59
FLVCR1	1.52605	3.76368	1.62011e-60	2.08032e-59
DNA2	1.80387	3.19136	1.7576e-60	2.2552e-59
LIX1L	-1.06195	4.56464	1.82062e-60	2.33262e-59
SEMA3A	-1.76312	1.62229	1.85313e-60	2.37252e-59
BCL6	-1.13203	6.12854	1.91751e-60	2.45314e-59
CYR61	-1.66869	7.97919	2.36202e-60	3.0196e-59
HIST1H3H	4.10229	1.08257	2.42331e-60	3.09569e-59
SNRPB	1.27396	7.4228	2.58326e-60	3.29759e-59
SSX2IP	1.25606	5.19416	2.73444e-60	3.48546e-59
HIST1H2BD	2.60118	5.44779	2.87887e-60	3.66687e-59
MATN3	3.06241	4.80012	2.92036e-60	3.717e-59
ECE2	1.97558	3.75397	2.92763e-60	3.72353e-59
CDNF	-1.35244	0.759683	3.06247e-60	3.89218e-59
RGS6	-2.45233	0.572264	3.38407e-60	4.29777e-59
PHKG2	1.1354	5.13527	3.69889e-60	4.69074e-59
C1orf112	1.36988	4.01795	4.03804e-60	5.11338e-59
BLM	2.13003	3.42905	4.50773e-60	5.70399e-59
SYNGR3	3.254	1.67516	4.72863e-60	5.97918e-59
MYL9	-1.39006	8.2041	5.83181e-60	7.36875e-59
FKBP4	1.47438	8.80254	6.28372e-60	7.93399e-59
SDS	2.31186	3.55472	6.95229e-60	8.77179e-59
SAMD1	1.073	4.22086	7.41541e-60	9.34933e-59
COA6	1.27626	4.4855	9.43387e-60	1.1877e-58
BOLA2	1.30308	5.9089	1.1563e-59	1.45365e-58
MAPK10	-2.06265	2.97054	1.18545e-59	1.48814e-58
NR2F6	1.25423	6.12244	1.25325e-59	1.57211e-58
ORC1	2.46615	2.81095	1.38279e-59	1.73337e-58
SLC37A1	1.25775	5.21485	1.49807e-59	1.87383e-58
RNPEP	1.00739	7.16398	1.77259e-59	2.21561e-58
NR5A2	-1.49104	2.32237	2.21102e-59	2.76163e-58
FLT4	-1.1898	4.00815	2.40338e-59	2.99759e-58
BCL9	1.22603	6.15048	3.24948e-59	4.04419e-58
NXNL1	-2.94743	-3.56449	4.07316e-59	5.05485e-58
PRDM8	-1.46113	0.64627	4.1109e-59	5.09805e-58
RMDN2	-1.05815	1.81457	4.44226e-59	5.50504e-58
ATAD2	1.97463	6.57586	5.01216e-59	6.20246e-58
CCL28	-2.42129	4.03417	5.06523e-59	6.26368e-58
PC	-1.3671	5.59307	5.08747e-59	6.28671e-58
ATP8B4	-1.4914	2.31533	5.81197e-59	7.1769e-58
PPP1CA	1.14418	7.59125	6.33675e-59	7.81936e-58
ICAM2	-1.30534	4.06897	6.61274e-59	8.15415e-58
PCCA	-1.09512	4.33752	6.84756e-59	8.43773e-58
TLE4	-1.36352	3.95832	7.1699e-59	8.82867e-58
TMED3	1.32304	7.53542	7.28701e-59	8.96653e-58
CACFD1	1.43447	5.69469	7.31007e-59	8.98854e-58
THSD7B	-2.12011	0.977121	8.66714e-59	1.06497e-57
FSTL1	-1.33848	8.88698	9.95797e-59	1.22271e-57
RUVBL1	1.04772	6.03296	1.01617e-58	1.24685e-57
UBQLN4	1.02383	6.8309	1.03458e-58	1.26855e-57
ZWILCH	1.12532	4.61515	1.08073e-58	1.32327e-57
ASB4	-2.98455	-3.09141	1.24475e-58	1.52302e-57
HIST2H3C	3.59078	-1.28102	1.25024e-58	1.52867e-57
PTN	-2.48195	5.42278	1.41702e-58	1.73015e-57
TPD52	1.86277	8.50262	1.58955e-58	1.93945e-57
NUDT7	-1.32515	1.90003	1.62289e-58	1.97875e-57
CDKN2C	-1.32772	4.53168	1.89521e-58	2.30916e-57
SLC1A7	-1.90262	0.0575878	1.92978e-58	2.34963e-57
OR2B6	4.64095	-1.7179	1.99279e-58	2.42465e-57
PIK3C2G	-2.84505	2.65599	2.22075e-58	2.70012e-57
STXBP2	1.34094	6.52415	2.26702e-58	2.75446e-57
HOXA3	-1.84968	1.80147	2.43266e-58	2.95366e-57
SNRPE	1.14268	6.07768	2.71215e-58	3.28384e-57
TSEN54	1.2553	4.99362	3.04212e-58	3.67824e-57
KIAA1211	2.74211	3.42324	3.1519e-58	3.80568e-57
SLC10A6	-2.05414	-0.508506	3.53708e-58	4.26484e-57
POLR2H	1.09137	5.65809	4.12508e-58	4.97038e-57
RELT	1.57318	3.28146	4.13678e-58	4.98102e-57
SLC25A39	1.19182	7.2737	4.30311e-58	5.17771e-57
ZNF695	3.22383	1.81595	4.32884e-58	5.20508e-57
CACNB3	1.44973	5.44648	4.47002e-58	5.37112e-57
LMNB2	1.3802	6.29179	4.53558e-58	5.44613e-57
CLCN2	1.4509	3.00504	5.49529e-58	6.58942e-57
PVRL2	1.31868	7.98174	6.45888e-58	7.73953e-57
IRF7	1.9619	5.36225	7.13857e-58	8.5481e-57
LAMC1	-1.12701	8.15264	7.16064e-58	8.56863e-57
TNFRSF10D	-1.76043	2.22514	7.39255e-58	8.84007e-57
AK5	-2.46481	4.25032	7.79846e-58	9.31906e-57
MANF	1.10113	6.13252	9.5748e-58	1.14182e-56
CSRP3	-7.08068	1.94328	1.09972e-57	1.30966e-56
TOR2A	1.22454	4.19201	1.11414e-57	1.32592e-56
KLHL10	-1.59395	-2.78594	1.32533e-57	1.57509e-56
C21orf58	1.77777	2.845	1.35789e-57	1.61269e-56
JUN	-1.40649	8.06609	1.43005e-57	1.69723e-56
RAD54B	1.83617	3.37929	1.50164e-57	1.78099e-56
ARHGEF6	-1.44624	6.21699	1.57247e-57	1.86373e-56
AP1M2	1.53657	6.833	1.90534e-57	2.25518e-56
ARHGEF39	1.79776	2.97568	2.11128e-57	2.49722e-56
TRAF2	1.19773	4.86293	2.18901e-57	2.5874e-56
PSENEN	1.14494	6.35988	2.30573e-57	2.72351e-56
KIAA1614	-1.39467	1.21192	2.91327e-57	3.43881e-56
CST4	8.545	2.91336	3.12967e-57	3.69174e-56
SAPCD2	2.18781	4.807	3.43123e-57	4.04472e-56
TUBB3	3.22231	5.85215	3.92076e-57	4.61552e-56
HCN2	4.36483	0.847347	4.00993e-57	4.71729e-56
TCP11L2	-1.25109	3.00074	4.99721e-57	5.8708e-56
GPRC5A	2.62012	7.64237	5.03515e-57	5.91138e-56
CHPF	1.43612	7.19003	5.68934e-57	6.67041e-56
FANCD2	1.51106	4.60734	5.83198e-57	6.83303e-56
C8orf22	-5.90159	-1.41274	6.13617e-57	7.18461e-56
SGCB	-1.07753	5.7571	6.14385e-57	7.18876e-56
PARPBP	1.64885	3.01681	6.15603e-57	7.19818e-56
GPATCH11	-1.2324	2.08742	6.60476e-57	7.71768e-56
RERGL	-2.87129	1.35174	8.01503e-57	9.3593e-56
NANS	1.229	6.33037	8.38758e-57	9.7812e-56
C18orf42	-3.2072	-4.01836	8.65449e-57	1.00857e-55
GPR68	1.75926	3.7238	9.84652e-57	1.14672e-55
PAK4	1.21748	6.64112	1.02747e-56	1.19498e-55
XG	-1.7759	2.56334	1.12879e-56	1.31195e-55
PM20D1	-2.19502	-2.22714	1.18111e-56	1.37184e-55
PDIA4	1.15629	8.10187	1.43787e-56	1.66895e-55
RNASE1	-1.5119	7.09463	1.5668e-56	1.81738e-55
FILIP1L	-1.36846	5.70387	1.61031e-56	1.86536e-55
RFC2	1.04794	5.35023	1.72252e-56	1.9927e-55
KIAA1524	1.99994	3.57127	1.81827e-56	2.10206e-55
ACKR4	-1.6885	2.11373	1.8329e-56	2.11757e-55
NSG1	-2.37219	1.99052	1.85533e-56	2.14206e-55
CDCA4	1.24665	4.51007	1.87649e-56	2.16505e-55
ZFP36L2	-1.17299	7.97023	2.2195e-56	2.55743e-55
ADM2	2.15267	3.99406	2.32365e-56	2.67566e-55
RASA3	-1.12522	5.14771	2.35902e-56	2.71459e-55
C6	-3.01771	1.79086	2.41999e-56	2.7829e-55
TMEM9	1.14304	7.28073	2.54229e-56	2.92161e-55
KREMEN2	4.33047	1.92868	2.57079e-56	2.95243e-55
PGP	1.29232	4.60354	2.98051e-56	3.41619e-55
IL17RD	-1.52595	5.41664	3.002e-56	3.43856e-55
PSMC4	1.00293	6.65239	3.80363e-56	4.3539e-55
OLR1	2.17838	4.3022	4.05119e-56	4.63423e-55
IGSF9	1.98143	5.6895	4.85292e-56	5.5477e-55
TINAGL1	-1.63506	5.49168	6.02607e-56	6.87977e-55
S100B	-2.71782	4.16177	8.33141e-56	9.49923e-55
MAPK13	1.20421	6.04864	1.02269e-55	1.16527e-54
ROGDI	1.50337	5.4806	1.10217e-55	1.25502e-54
TMEM132A	2.15037	6.69002	1.18064e-55	1.34349e-54
CHRNA6	4.4449	-0.0592724	1.35464e-55	1.54049e-54
TARS2	1.03789	5.5418	1.55674e-55	1.76915e-54
WBSCR28	4.62794	-1.40854	1.63986e-55	1.86118e-54
GABRE	-2.4993	3.25325	1.75887e-55	1.99495e-54
DBNDD1	1.9033	5.56145	1.77207e-55	2.00861e-54
MYO18B	-2.96451	0.851057	1.81531e-55	2.05628e-54
STON1	-1.36864	4.15387	1.93222e-55	2.1873e-54
TCF7L2	-1.12592	5.15067	2.12378e-55	2.40258e-54
HIST1H2BE	2.19147	-0.316837	2.13039e-55	2.40849e-54
EFCAB1	-2.50136	0.339678	2.17645e-55	2.45897e-54
MYBPH	-2.89041	-1.43672	2.2145e-55	2.50033e-54
GFAP	-2.70999	0.592599	2.30988e-55	2.60464e-54
CDC25A	2.31203	3.14345	2.9257e-55	3.29477e-54
MYL1	-7.57521	3.6524	2.96397e-55	3.33571e-54
RASIP1	-1.37723	3.80391	3.39285e-55	3.81344e-54
OLFML2A	-1.12214	5.75209	3.53026e-55	3.96534e-54
MEST	-1.62645	6.12397	3.60187e-55	4.04316e-54
VSTM4	-1.36638	4.53905	4.27447e-55	4.79198e-54
GPM6B	-1.82636	4.04037	4.60518e-55	5.15941e-54
SCN2A	-2.42358	1.65577	4.74215e-55	5.30944e-54
LRCH2	-1.47052	1.27418	4.77605e-55	5.34396e-54
NMRK2	-5.21814	-2.04394	4.84763e-55	5.42056e-54
SLC16A3	2.29898	5.45837	4.89785e-55	5.4732e-54
SCT	4.34008	-0.906057	5.16766e-55	5.771e-54
HSPE1	1.22642	6.71378	5.30018e-55	5.91519e-54
REV3L	-1.08721	5.26835	5.70682e-55	6.36494e-54
MICAL2	1.48729	6.89115	5.74206e-55	6.40014e-54
MXRA7	-1.09511	6.79189	5.76418e-55	6.42068e-54
TIMM17B	1.25061	5.36232	6.57546e-55	7.31967e-54
WDR86	-1.99807	1.29729	6.84669e-55	7.61672e-54
ZNF367	1.69354	3.57535	6.99678e-55	7.77872e-54
MT1M	-2.08709	1.38439	8.81196e-55	9.7905e-54
TRAIP	1.3339	2.6624	8.8412e-55	9.81672e-54
COBLL1	-1.31497	5.55679	9.45664e-55	1.04934e-53
HTR4	-2.58713	-3.93963	1.03804e-54	1.15111e-53
EDA	-1.37044	1.91562	1.05995e-54	1.17466e-53
GFRA2	-2.2149	0.761517	1.10471e-54	1.22348e-53
ISG15	3.53261	6.97158	1.11738e-54	1.23673e-53
OR2A1	-1.29016	-1.86566	1.26484e-54	1.39904e-53
NR4A1	-1.98082	6.93849	1.29025e-54	1.42624e-53
FANCA	2.2271	3.85023	1.37943e-54	1.52289e-53
CKAP2	1.3542	5.37277	1.45425e-54	1.60345e-53
JAM3	-1.16085	5.06315	1.51974e-54	1.6746e-53
GGCT	1.40204	6.88999	1.6115e-54	1.77458e-53
FAM43A	-1.14358	3.33784	1.68146e-54	1.85046e-53
ATP2B4	-1.07129	7.61604	1.7376e-54	1.91103e-53
RCAN2	-1.15929	3.93843	1.7511e-54	1.92466e-53
MRPL14	1.3075	5.64429	1.97325e-54	2.16609e-53
BST1	-1.19024	2.36506	2.1968e-54	2.40846e-53
HSPA12B	-1.36343	3.5533	2.24836e-54	2.46343e-53
PROX1	-2.36167	0.115916	2.33085e-54	2.5522e-53
ARTN	3.29619	2.03674	2.7358e-54	2.99372e-53
TIGD3	2.02063	0.164826	2.75573e-54	3.01364e-53
GLDN	-2.14023	2.4039	2.94573e-54	3.21738e-53
SMAD9	-1.73568	0.55821	3.35957e-54	3.66707e-53
RIBC2	2.07949	1.4816	3.38908e-54	3.69697e-53
SLC25A25	-1.07722	5.18249	3.45214e-54	3.76339e-53
HTR1D	3.65211	0.318004	3.51419e-54	3.82864e-53
ART1	-3.50902	-3.06038	3.95904e-54	4.31059e-53
MCM4	1.74478	6.92028	4.15099e-54	4.51677e-53
RMI1	1.17944	4.53201	4.42654e-54	4.81358e-53
KIFC2	2.0601	5.25812	5.07818e-54	5.51531e-53
OGN	-2.43468	5.32105	5.11371e-54	5.55043e-53
ALG3	1.13665	5.80437	5.51289e-54	5.97625e-53
ENTPD7	1.23017	4.80604	5.52447e-54	5.98507e-53
DPYD	-1.2722	4.75494	5.77228e-54	6.24966e-53
TIE1	-1.14343	4.90673	5.90883e-54	6.38954e-53
MBNL2	-1.12866	6.4309	6.31781e-54	6.82755e-53
CYP3A4	-2.72361	-3.27896	7.07638e-54	7.64258e-53
PFKFB4	1.31822	3.72658	9.10851e-54	9.81294e-53
F3	-1.75891	5.02961	9.35437e-54	1.00716e-52
KDR	-1.10953	5.732	1.25615e-53	1.35162e-52
SPINT2	1.36804	9.24505	1.5364e-53	1.65113e-52
THRSP	-2.70726	4.66067	1.62452e-53	1.74475e-52
ZNF48	1.04371	3.99788	1.88556e-53	2.02387e-52
FAM110A	1.47538	5.13574	2.01796e-53	2.16331e-52
SYNDIG1	2.97036	2.85627	2.61306e-53	2.79782e-52
TOMM40	1.25205	5.94848	2.72363e-53	2.91263e-52
YIF1B	1.23494	5.27154	3.15658e-53	3.37354e-52
EIF4E3	-1.02675	5.52901	3.45407e-53	3.68922e-52
ACSM3	-1.92964	1.89627	3.76903e-53	4.02315e-52
FOXP3	2.4357	2.22941	4.06405e-53	4.33541e-52
SGOL2	1.39016	3.90835	4.75537e-53	5.06977e-52
BAX	1.18878	5.11349	5.20722e-53	5.5481e-52
MISP	3.23284	5.44002	5.3161e-53	5.66064e-52
EPS8	-1.08631	6.04002	5.61783e-53	5.97826e-52
ZDHHC12	1.21146	5.22295	6.30449e-53	6.70487e-52
STMN1	1.79687	7.78699	6.59621e-53	7.00656e-52
ANKAR	-1.09097	0.612579	6.62098e-53	7.02858e-52
CDC7	1.86343	3.73218	6.84864e-53	7.26582e-52
ABCB8	1.02453	5.24203	7.07513e-53	7.50154e-52
CHTF18	1.86655	4.32414	7.204e-53	7.63352e-52
MYH3	-1.61219	0.53924	8.79233e-53	9.30521e-52
RIPPLY3	3.15983	1.63845	8.81368e-53	9.32214e-52
SACS	-1.28014	4.68482	9.31666e-53	9.84815e-52
LMX1A	-2.49887	-1.50346	9.34087e-53	9.86774e-52
HIST1H2BK	2.06246	6.66569	9.36609e-53	9.88839e-52
COX6C	2.74919	9.14333	1.00299e-52	1.05828e-51
METRN	2.98125	5.26917	1.04423e-52	1.10113e-51
IL4I1	2.50405	3.53295	1.17363e-52	1.23608e-51
DONSON	1.41449	4.07402	1.17905e-52	1.24103e-51
CXCL11	3.70384	3.93127	1.18714e-52	1.24879e-51
SASH1	-1.30588	6.35035	1.33962e-52	1.40834e-51
CST2	5.42723	1.79632	1.34373e-52	1.41095e-51
DBX2	-2.1541	-1.48991	1.39363e-52	1.46248e-51
SYNGR2	1.20738	8.21313	1.43885e-52	1.50811e-51
C3orf67	2.41102	1.96858	1.63925e-52	1.71608e-51
MIS18A	1.10804	4.09879	1.73448e-52	1.81468e-51
SLC1A3	-1.44009	4.41614	1.80547e-52	1.88782e-51
HSF2BP	1.42791	1.02122	1.90961e-52	1.99551e-51
NFIB	-1.6713	7.17957	2.27463e-52	2.37553e-51
YDJC	1.45757	4.18987	2.29035e-52	2.39051e-51
BOK	-1.21355	5.81856	2.68641e-52	2.80053e-51
FFAR3	-1.98456	-1.45845	2.70048e-52	2.81351e-51
GSG2	1.95216	1.716	2.94278e-52	3.06412e-51
ABHD6	-1.14987	3.10772	3.70049e-52	3.84846e-51
CHRNG	-3.27815	-3.41285	3.89399e-52	4.04728e-51
NGFR	-2.05376	4.38003	4.34029e-52	4.50577e-51
ACOT7	1.42334	5.00396	4.97997e-52	5.16675e-51
SH3TC2	-1.69068	1.27965	6.00192e-52	6.22333e-51
PASK	1.13486	4.04036	6.42114e-52	6.65009e-51
PENK	-3.17276	1.44486	7.77638e-52	8.04885e-51
MAPKAPK2	1.09743	8.09915	8.10499e-52	8.38399e-51
CENPO	1.32062	3.0076	8.39501e-52	8.67884e-51
RNF186	-3.14852	-1.2532	1.01025e-51	1.04254e-50
C9orf172	2.35276	0.215405	1.01242e-51	1.04417e-50
E2F8	2.75196	2.773	1.05574e-51	1.0882e-50
RNF157	-1.84426	3.27789	1.07957e-51	1.11211e-50
SV2B	-1.92864	1.82007	1.20904e-51	1.24473e-50
BOC	-1.61549	5.16462	1.30251e-51	1.34018e-50
HSD17B7	1.25345	4.34855	1.3919e-51	1.43046e-50
KLF2	-1.42085	5.1207	1.4439e-51	1.48215e-50
DCAF13	1.29544	6.25968	1.52321e-51	1.56263e-50
H3F3A	1.15338	8.38859	1.70292e-51	1.74391e-50
NEDD9	-1.3529	6.24782	1.80314e-51	1.84546e-50
SMS	1.09618	6.9437	1.9346e-51	1.97884e-50
ATP1B2	-1.54139	1.56837	1.96149e-51	2.00517e-50
ACSL4	-1.22737	5.56866	1.97238e-51	2.01512e-50
CAB39L	-1.22703	5.45243	1.97955e-51	2.02126e-50
TNFRSF18	3.04748	3.12754	2.01369e-51	2.05491e-50
RND3	-1.43043	5.89295	2.33873e-51	2.3852e-50
ZC3H3	1.06868	5.17559	2.44456e-51	2.48876e-50
APOO	1.13702	4.13298	2.45567e-51	2.49861e-50
CTNNAL1	-1.04701	4.72087	2.72237e-51	2.76674e-50
ECHDC1	-1.15262	5.50265	2.73171e-51	2.77461e-50
NRG2	-2.48837	0.585126	2.7415e-51	2.78293e-50
CAMK2N2	3.07347	1.04647	3.16741e-51	3.21339e-50
DPM2	1.04791	5.74099	3.37212e-51	3.41908e-50
SEPHS2	1.21274	7.36116	3.40347e-51	3.44887e-50
IL21R	2.67519	2.46943	3.67488e-51	3.71956e-50
ECHDC3	-1.2807	4.39486	3.90332e-51	3.94848e-50
EGFL6	-2.12068	2.89481	3.9091e-51	3.95203e-50
TCTEX1D2	1.27953	3.23506	5.6072e-51	5.65891e-50
GNG13	6.70242	0.173651	5.75347e-51	5.80317e-50
CXCL10	3.52821	5.75567	5.80182e-51	5.84855e-50
APBB1IP	-1.29115	4.26662	5.938e-51	5.97889e-50
MTL5	2.03426	5.12989	6.50882e-51	6.54985e-50
DTYMK	1.147	4.76022	6.52399e-51	6.56132e-50
PSD2	-2.05075	-0.475981	7.12582e-51	7.15419e-50
NDUFAF6	1.45954	4.71387	7.43683e-51	7.46213e-50
TNFSF4	1.88268	3.06904	8.23423e-51	8.25748e-50
OTC	-3.41386	-3.95999	8.34513e-51	8.36388e-50
GPR75	-1.3677	0.555707	8.58193e-51	8.59625e-50
LIMK1	1.00296	5.88204	8.75377e-51	8.76334e-50
CCL23	-2.22993	-1.82879	9.07094e-51	9.07563e-50
NAT14	1.73513	4.26973	9.48029e-51	9.4743e-50
CLCN1	-2.49521	-1.55279	1.12338e-50	1.12202e-49
ARHGEF28	-1.18391	4.42311	1.13904e-50	1.13701e-49
PLXNA3	1.11402	6.07335	1.7056e-50	1.70159e-49
GIMAP7	-1.43334	3.94169	1.79124e-50	1.786e-49
BAK1	1.0103	4.66212	1.80033e-50	1.79404e-49
RTKN	1.08365	5.65948	1.80345e-50	1.79612e-49
SEMA5A	-1.51139	5.74514	1.95793e-50	1.94885e-49
HRNR	-1.93964	-0.931576	2.08404e-50	2.0732e-49
ATP6V0C	1.0688	7.42952	2.37349e-50	2.3598e-49
RGS7BP	-2.21129	-0.673971	2.4093e-50	2.39403e-49
S100P	4.85577	5.87073	2.8188e-50	2.79774e-49
GYPE	-1.49751	-1.40231	2.97463e-50	2.95072e-49
MYPN	-4.2429	0.973623	3.01803e-50	2.99207e-49
SPATA17	2.10913	1.9834	3.2029e-50	3.17353e-49
BUB3	1.04797	7.36833	3.56897e-50	3.53424e-49
ITPKA	3.7196	0.355779	4.23507e-50	4.19147e-49
PTGFR	-2.18852	2.25199	4.51514e-50	4.46611e-49
TUBG1	1.08213	5.84792	4.70663e-50	4.65288e-49
MTX1	1.04995	5.579	4.99614e-50	4.93628e-49
EPN3	2.20095	5.60748	5.11409e-50	5.04708e-49
HIST2H4A	2.32603	5.28064	5.17516e-50	5.10446e-49
RNASE7	-2.61443	-0.687196	5.46637e-50	5.38864e-49
MRGBP	1.10991	4.53548	5.52264e-50	5.44102e-49
HPRT1	1.10539	5.3938	5.57166e-50	5.4862e-49
SPG20	-1.00831	5.81382	5.77633e-50	5.67959e-49
PLAUR	1.71136	5.29405	5.77785e-50	5.67959e-49
DBF4	1.23877	3.99938	6.16471e-50	6.05646e-49
FNDC4	-1.42348	2.99305	6.29522e-50	6.18118e-49
ZNF677	-1.53443	1.06265	6.8068e-50	6.67973e-49
DSN1	1.12525	4.91386	7.1766e-50	7.03865e-49
RAB25	1.43319	6.97721	8.10895e-50	7.9486e-49
CALR	1.05655	10.0197	9.54418e-50	9.34492e-49
EVPL	1.64102	5.80114	1.06691e-49	1.04287e-48
DENND2C	-1.41346	1.05843	1.31661e-49	1.28623e-48
GPR97	-2.03564	-0.486838	1.5533e-49	1.51661e-48
RIMS3	-1.53718	3.16694	1.67633e-49	1.63489e-48
HIST1H3J	3.7507	-2.97543	1.91686e-49	1.86529e-48
C9orf116	2.0792	3.2926	2.25063e-49	2.18886e-48
TICRR	2.25065	3.32738	2.25979e-49	2.19654e-48
PPP1R14B	1.57991	6.31567	2.39188e-49	2.32364e-48
SYT15	-1.66598	2.3616	2.43771e-49	2.36683e-48
WDR76	1.32694	3.79529	2.61586e-49	2.5384e-48
SLC5A4	-1.76205	-2.06607	2.85737e-49	2.77121e-48
RHBDL1	2.929	2.09355	3.04922e-49	2.95397e-48
GFER	1.15115	4.86542	3.22544e-49	3.12121e-48
HIST1H3D	3.42181	1.56622	3.56642e-49	3.44734e-48
RHOU	-1.48786	5.09887	3.70856e-49	3.58274e-48
IRX6	-2.40853	1.39105	3.88909e-49	3.75406e-48
LPCAT1	1.25027	6.73432	3.89021e-49	3.75406e-48
FAM195A	1.7738	4.64333	4.19714e-49	4.04576e-48
TEPP	-2.74747	-2.83797	4.65202e-49	4.48175e-48
VAMP8	1.04605	7.12737	4.9236e-49	4.74077e-48
CANT1	1.26879	7.47936	5.0367e-49	4.84699e-48
LIG1	1.05294	5.46364	5.1052e-49	4.91019e-48
N4BP3	1.80471	5.27073	5.11541e-49	4.91729e-48
MAPK8IP2	2.79357	4.92502	6.12364e-49	5.87674e-48
PPL	-1.23689	6.47531	6.26943e-49	6.01333e-48
TM4SF18	-1.57964	3.43464	6.85478e-49	6.57115e-48
ALDOC	-1.82272	4.67097	7.18234e-49	6.87757e-48
MIF	1.86058	8.10045	7.37506e-49	7.05435e-48
HAPLN1	5.39923	2.58692	7.45525e-49	7.12322e-48
ABHD12	1.14778	6.51165	1.24758e-48	1.18941e-47
TXNDC17	1.04936	5.3147	1.41789e-48	1.35103e-47
STXBP1	-1.16737	5.11127	1.55413e-48	1.47842e-47
BMP3	-3.09241	-0.125512	1.59768e-48	1.51902e-47
TMEM79	1.49916	4.86497	2.41157e-48	2.29158e-47
MFSD12	1.10102	5.86184	2.42679e-48	2.30478e-47
SAC3D1	1.52749	3.81015	2.4826e-48	2.35651e-47
ACKR1	-2.31468	5.1627	2.54116e-48	2.41077e-47
CYGB	-1.27926	4.19326	2.54977e-48	2.41763e-47
C5orf23	-2.09165	3.81633	2.78366e-48	2.63652e-47
PACRG	-1.95213	-0.908378	3.50537e-48	3.31287e-47
CABLES2	1.24418	4.35811	3.53009e-48	3.33443e-47
CREB3L1	2.2687	6.24283	3.8388e-48	3.62406e-47
PTCH1	-1.48667	3.34227	3.87788e-48	3.65896e-47
NAALADL1	-1.22548	1.26635	4.23883e-48	3.99736e-47
UQCC2	1.17862	5.74836	4.35407e-48	4.10159e-47
MRPL13	1.2502	5.73095	4.66955e-48	4.39403e-47
C11orf48	1.07964	5.22592	5.05304e-48	4.74719e-47
NODAL	-1.47663	-1.8687	6.00187e-48	5.62643e-47
TYMP	1.90455	6.61991	6.06846e-48	5.68273e-47
SFRP1	-2.57704	8.21488	7.21227e-48	6.74295e-47
KCTD13	1.13372	4.37386	7.36067e-48	6.878e-47
THOC6	1.16131	4.94597	7.4057e-48	6.91636e-47
PDGFRA	-1.44191	6.32534	7.75263e-48	7.22872e-47
MAL2	1.65394	8.47256	8.56349e-48	7.96771e-47
ADAM19	1.69511	4.63123	8.59505e-48	7.9928e-47
ITGA1	-1.18118	5.52728	9.18739e-48	8.53907e-47
MOB3B	-1.47223	4.00339	9.38331e-48	8.71651e-47
STRA13	1.46567	5.22992	9.68982e-48	8.99643e-47
ARFGAP1	1.11549	6.50253	1.13121e-47	1.04858e-46
CCL21	-2.47434	4.20903	1.13192e-47	1.04868e-46
CPEB1	-1.85453	-0.0395901	1.17711e-47	1.08939e-46
DNMT1	1.01918	6.7623	1.20938e-47	1.11866e-46
COL1A1	2.23431	12.704	1.28067e-47	1.18398e-46
CELSR3	2.68863	3.94388	1.6021e-47	1.47799e-46
RPS6KA3	-1.14735	5.61552	1.69305e-47	1.56107e-46
PRRT3	2.02452	4.17531	1.71723e-47	1.58253e-46
AGPAT9	-1.63865	2.54543	1.73888e-47	1.60163e-46
CNTFR	-2.53385	3.16157	1.92086e-47	1.76738e-46
RFX2	-1.24711	3.0504	2.0159e-47	1.85384e-46
HOXA7	-1.87524	2.79133	2.05469e-47	1.88851e-46
CYP46A1	-1.44232	0.0317312	2.15711e-47	1.9816e-46
CHD9	-1.00049	5.88897	2.25924e-47	2.07433e-46
CD80	2.2637	0.745932	2.42694e-47	2.22713e-46
TBCB	1.0672	6.09006	2.64451e-47	2.4255e-46
SNRPA1	1.16536	4.82365	2.86263e-47	2.62418e-46
BACH2	-1.44976	2.81711	3.30384e-47	3.02545e-46
ALDH1A3	-1.74335	5.43195	3.79943e-47	3.47379e-46
FAM102A	1.10412	7.67204	3.96972e-47	3.62568e-46
SLC7A14	-2.80367	-2.84463	4.0452e-47	3.69268e-46
KCNJ2	-1.43132	3.03803	4.20502e-47	3.83655e-46
SLX1B	1.5415	4.96749	4.42433e-47	4.03454e-46
CHAF1B	1.37417	4.32511	4.63717e-47	4.22641e-46
HYAL1	-1.64677	1.78179	4.78119e-47	4.35539e-46
RILP	-1.17363	2.45627	5.15806e-47	4.69624e-46
GOLGA6L10	-1.08057	2.27785	5.26223e-47	4.78858e-46
B4GALT6	-1.24037	2.15299	5.41023e-47	4.91811e-46
LRRC45	1.56864	4.70014	5.54913e-47	5.03911e-46
OCIAD2	1.06592	5.46156	6.40104e-47	5.80666e-46
PRICKLE2	-1.21762	5.32811	7.17735e-47	6.50749e-46
FHOD3	-1.39794	3.89413	7.21265e-47	6.53609e-46
LAMA3	-1.88375	6.13449	7.43927e-47	6.73794e-46
PFDN6	1.19802	4.98909	7.47188e-47	6.76396e-46
MITF	-1.17172	4.1604	8.25685e-47	7.47067e-46
CBX8	1.43173	3.23761	8.87826e-47	8.02874e-46
GMNC	-3.30711	-3.80184	8.94703e-47	8.08672e-46
FOXN2	-1.02863	4.26588	9.3372e-47	8.435e-46
PDRG1	1.13434	5.11313	9.47704e-47	8.55687e-46
BVES	-1.50223	2.29954	9.65845e-47	8.71615e-46
NMRAL1	1.11995	5.77507	9.92677e-47	8.95365e-46
KPNA5	-1.12558	2.04113	9.93879e-47	8.95984e-46
SLC16A12	-2.32034	0.115467	1.02846e-46	9.26201e-46
ZNF660	-1.32945	-0.559336	1.06828e-46	9.61562e-46
COPE	1.08834	7.05323	1.21021e-46	1.08763e-45
AVPI1	-1.13032	3.45521	1.21441e-46	1.09084e-45
MSS51	-1.19275	2.56692	1.22539e-46	1.10013e-45
MXD3	1.42035	3.45973	1.36742e-46	1.22638e-45
SOX5	-1.958	1.06897	1.51403e-46	1.35577e-45
WDR62	2.04093	3.63784	1.51513e-46	1.35606e-45
GINS4	2.06218	3.8263	1.54332e-46	1.38058e-45
PSME2	1.26092	7.03543	1.55389e-46	1.38932e-45
HIST1H2BH	3.06298	0.120129	1.64092e-46	1.46638e-45
C18orf56	2.29701	0.192576	1.72354e-46	1.53942e-45
CREBRF	-1.11094	4.51803	2.11239e-46	1.88383e-45
SIRPA	-1.13642	6.21487	2.15581e-46	1.92157e-45
CADM3	-2.31402	2.71701	2.17958e-46	1.94077e-45
HSH2D	2.62242	4.22428	2.25352e-46	2.00353e-45
MRPS12	1.27017	5.05575	2.38806e-46	2.12205e-45
C9orf169	3.1976	0.511413	2.47722e-46	2.20017e-45
TMOD2	-1.19024	4.35032	2.50852e-46	2.22682e-45
MECOM	-1.24581	3.91856	2.67086e-46	2.36731e-45
RASGRF2	-1.42708	3.12334	2.67978e-46	2.37401e-45
ELANE	-2.54298	-2.95197	2.80025e-46	2.47821e-45
CAPZA3	-2.89183	-2.766	3.17919e-46	2.8107e-45
BRI3BP	1.2752	2.71448	3.30108e-46	2.91699e-45
KRT8	1.81841	10.3806	3.61997e-46	3.19553e-45
SLC39A11	1.45084	6.526	3.72626e-46	3.28768e-45
S100A14	2.6451	7.79454	4.30014e-46	3.7921e-45
ABHD11	1.38582	5.83756	4.47238e-46	3.94e-45
PIF1	2.42288	1.32853	4.70286e-46	4.13885e-45
TCF21	-2.30489	-2.93928	5.08436e-46	4.46781e-45
METTL21C	-3.29538	-3.94303	5.46487e-46	4.79976e-45
NDOR1	1.03357	5.19775	5.61864e-46	4.93232e-45
MAGI1	-1.02043	5.34927	5.71287e-46	5.01252e-45
IER5L	1.85006	4.4851	6.79953e-46	5.96296e-45
ASB14	-1.14978	-0.576598	6.86865e-46	6.02053e-45
NKAIN1	4.16176	5.60652	7.11016e-46	6.22908e-45
RNASE4	-1.28703	6.3209	7.94637e-46	6.95817e-45
COMMD5	1.0172	5.22018	8.01641e-46	7.01597e-45
VGF	5.35212	0.6827	8.24836e-46	7.21535e-45
MC1R	1.53504	2.71976	9.03067e-46	7.89174e-45
2018-03-04	4.89425	0.239287	1.04796e-45	9.15337e-45
TMEM145	4.42301	1.71796	1.05571e-45	9.21641e-45
DQX1	4.52808	0.970322	1.23053e-45	1.07264e-44
C11orf82	1.72727	3.26574	1.30547e-45	1.1374e-44
POP7	1.08446	4.94207	1.48555e-45	1.29171e-44
EVC2	-1.32514	2.31449	1.50063e-45	1.30417e-44
BRIP1	2.22762	3.06583	1.75944e-45	1.52757e-44
XRCC2	1.71391	2.17981	1.85636e-45	1.61091e-44
LRRC59	1.29488	7.88658	1.9022e-45	1.64987e-44
WDHD1	1.29801	4.01395	2.17757e-45	1.88589e-44
MSRA	-1.03013	2.9525	2.68416e-45	2.32116e-44
MYLK4	-1.39249	0.760718	2.71648e-45	2.34794e-44
ADAMTSL2	1.78529	3.25227	2.75799e-45	2.38264e-44
LRRC8C	-1.1239	4.80479	3.44397e-45	2.9723e-44
RGS19	1.02754	4.2367	3.66585e-45	3.16066e-44
C6orf1	1.2004	4.70227	3.73359e-45	3.21747e-44
C14orf80	1.69143	3.56541	3.96047e-45	3.4113e-44
CYB561	1.29967	7.80897	4.0474e-45	3.48445e-44
KLC2	1.10449	5.36931	4.57465e-45	3.93642e-44
DNAH1	-1.1296	2.90991	4.66796e-45	4.01472e-44
MFSD3	1.69226	4.60945	4.75903e-45	4.09102e-44
C20orf24	1.04602	6.40575	4.97976e-45	4.27654e-44
SDC1	1.8947	8.6619	5.00728e-45	4.29806e-44
LEF1	1.99874	4.70598	5.13384e-45	4.40452e-44
NT5E	-1.303	4.61654	5.25202e-45	4.50369e-44
SERPINF1	-1.28462	7.78007	6.29305e-45	5.38843e-44
COL5A1	1.91202	8.93927	7.4059e-45	6.33507e-44
NLRP1	-1.22234	3.92493	7.61155e-45	6.50778e-44
PLCXD3	-2.3223	1.0518	8.25005e-45	7.04676e-44
SFXN1	1.1735	5.46677	8.7186e-45	7.43967e-44
CHEK1	1.49887	3.69933	9.14116e-45	7.79643e-44
TTYH3	1.28298	6.82039	9.46518e-45	8.06882e-44
MRVI1	-1.12626	4.47042	1.09808e-44	9.34714e-44
CCNE1	2.96389	3.1442	1.20479e-44	1.02454e-43
CDR1	-2.34958	0.86791	1.23001e-44	1.04548e-43
HMGA1	1.56678	6.84977	1.25445e-44	1.06573e-43
TDRKH	1.17929	4.84929	1.48473e-44	1.25952e-43
ZBTB20	-1.44524	0.0972343	1.52631e-44	1.29354e-43
CCBE1	-1.90791	0.13983	1.58298e-44	1.34091e-43
STARD10	2.11573	7.87908	1.61211e-44	1.36492e-43
MRPS23	1.04884	5.64835	1.61942e-44	1.37045e-43
CREB3L4	1.65041	7.07519	1.64157e-44	1.38851e-43
TMEM54	1.2737	5.83574	1.83718e-44	1.55246e-43
FAT2	-2.28341	4.26292	2.02654e-44	1.70998e-43
MT1X	-1.6154	5.41122	2.0927e-44	1.76495e-43
POSTN	2.09739	10.2188	2.25111e-44	1.89763e-43
DAB2	-1.01822	6.52547	2.2578e-44	1.90234e-43
KNSTRN	1.18335	4.31988	2.28769e-44	1.9266e-43
ZMYND19	1.0522	4.42857	2.35853e-44	1.98529e-43
PYROXD2	-1.31958	3.20683	2.35997e-44	1.98555e-43
SLC27A4	1.05095	5.6957	2.45132e-44	2.06041e-43
CHST9	-2.42769	2.21556	2.46662e-44	2.07227e-43
PTCH2	-1.55868	1.11167	2.46846e-44	2.07282e-43
CRHR2	-2.11932	-3.51944	2.5327e-44	2.12573e-43
NKX3-2	2.88565	0.270593	2.78941e-44	2.33781e-43
SMYD3	1.48125	4.73426	2.83631e-44	2.37598e-43
TIGD5	1.41316	3.55594	2.89892e-44	2.42725e-43
FBN2	3.40603	3.7071	3.00222e-44	2.51254e-43
SIAH2	1.67685	6.92391	3.26271e-44	2.72791e-43
RFC4	1.22823	4.55377	3.32019e-44	2.77464e-43
SULF1	1.89005	8.27474	3.4627e-44	2.89095e-43
RAB40C	1.07617	5.39503	4.04217e-44	3.36828e-43
NRSN2	1.02608	5.8463	4.15687e-44	3.4622e-43
GABRG1	-2.44819	-3.36055	4.35165e-44	3.62269e-43
PRIMA1	-1.75596	2.40936	4.37274e-44	3.63851e-43
CAMP	4.94706	0.889887	4.58157e-44	3.81046e-43
JAKMIP1	3.30003	0.833796	4.59372e-44	3.81873e-43
ABCG2	-1.55006	2.42833	5.13405e-44	4.26383e-43
LSMEM2	-2.23626	-2.79075	5.35983e-44	4.44922e-43
ZNF483	-1.48357	0.488356	5.49361e-44	4.5581e-43
IFI6	2.89035	8.48469	5.49884e-44	4.56026e-43
TRPC6	-1.33961	2.24577	5.57435e-44	4.62068e-43
STK32A	-2.37312	-2.16241	5.71553e-44	4.73545e-43
ADORA2A	2.44956	4.20895	5.7304e-44	4.74551e-43
LEPROT	-1.02364	5.17418	6.14011e-44	5.07756e-43
PRX	-1.20849	3.18258	6.27404e-44	5.18584e-43
PCDHGA6	-1.44951	1.02938	7.29175e-44	6.01276e-43
LHX2	4.39737	-0.501386	7.54155e-44	6.21579e-43
SYCE2	2.00273	-0.0512599	8.07947e-44	6.65285e-43
ARHGAP6	-1.37575	2.13358	8.25907e-44	6.79752e-43
FAM124B	-1.24953	1.23857	8.40258e-44	6.91237e-43
ARRDC1	1.16053	5.87825	9.44829e-44	7.76527e-43
PIGQ	1.277	6.15774	1.02416e-43	8.41333e-43
TJP3	1.71232	5.72508	1.07505e-43	8.82305e-43
C16orf91	1.02875	3.8572	1.07611e-43	8.82755e-43
TMEM141	1.25894	5.97976	1.22017e-43	9.99518e-43
RGN	-2.08564	1.40865	1.40116e-43	1.1467e-42
VANGL1	1.00578	5.88182	1.45834e-43	1.19237e-42
CAPS	2.7489	5.64633	1.47054e-43	1.20121e-42
SDF2L1	1.47752	4.40545	1.56147e-43	1.27489e-42
ATP1A3	4.19562	2.04239	1.61955e-43	1.3217e-42
SLC4A5	1.03799	3.8238	1.6609e-43	1.35481e-42
GPR19	2.32745	0.806149	1.67185e-43	1.36246e-42
FAM166B	-2.18311	0.0836004	1.80708e-43	1.4706e-42
CLTCL1	-1.48684	1.90906	1.82736e-43	1.48641e-42
C1orf35	1.27012	4.34213	2.09907e-43	1.70583e-42
HOXC13	2.93431	3.63829	2.17487e-43	1.76577e-42
RAB3D	1.10416	6.78509	2.30293e-43	1.86888e-42
ALYREF	1.27677	5.85407	2.36602e-43	1.91918e-42
C19orf10	1.00196	6.51276	2.43292e-43	1.97252e-42
MYO19	1.07243	5.32546	2.56339e-43	2.07734e-42
PSMG3	1.16501	5.01427	2.9795e-43	2.41342e-42
ANGPTL4	-1.90968	4.61009	3.37237e-43	2.72784e-42
FAM189B	1.07173	5.72599	3.66774e-43	2.96263e-42
GLYCTK	-1.06581	1.97522	3.70623e-43	2.99233e-42
PDE1A	-1.34406	1.92165	4.06147e-43	3.27307e-42
FAM213A	-1.04278	6.9841	4.3691e-43	3.51935e-42
FAM173A	1.78506	3.44551	4.39399e-43	3.53776e-42
PELI1	-1.09363	5.29424	5.11899e-43	4.11767e-42
SLC7A5	2.59066	7.0585	5.37617e-43	4.32255e-42
SLIT2	-1.53073	3.85514	5.44564e-43	4.37638e-42
SLC9A3R1	1.8505	8.57593	5.53438e-43	4.44565e-42
GRASP	-1.28426	2.62602	5.86286e-43	4.70516e-42
PTK6	2.02923	4.30173	5.9332e-43	4.75942e-42
GULP1	-1.44024	3.30986	5.94882e-43	4.76975e-42
PRDX1	1.0053	8.95705	6.5879e-43	5.27729e-42
MORN3	2.19404	0.640208	7.9018e-43	6.32108e-42
GDPD5	-1.36424	4.48882	7.98843e-43	6.38744e-42
SIPA1L3	1.04317	6.58344	8.12727e-43	6.49547e-42
NOV	-1.55098	3.51346	8.23295e-43	6.57691e-42
OR2L13	-2.51184	-2.59125	8.41413e-43	6.71856e-42
PRDM16	-1.62973	0.636971	8.55413e-43	6.82409e-42
CHAF1A	1.10045	4.74566	8.63676e-43	6.88684e-42
CXCL3	-2.23386	-1.02026	9.09721e-43	7.25068e-42
CENPP	1.57331	3.05456	9.19795e-43	7.32761e-42
KCNA6	-1.87211	0.826764	9.23149e-43	7.35097e-42
CNTD2	3.12909	2.83825	9.39987e-43	7.48163e-42
TCEAL5	-1.46591	0.496434	9.79137e-43	7.78967e-42
STX1A	1.61239	2.92489	9.94139e-43	7.9018e-42
RASSF7	1.69852	5.00577	1.02335e-42	8.13022e-42
LPHN3	-2.12872	1.70845	1.11086e-42	8.81742e-42
CD93	-1.01985	6.85265	1.16889e-42	9.26958e-42
EYS	-1.61762	0.0297902	1.25025e-42	9.9103e-42
DKK3	-1.24291	6.20567	1.27719e-42	1.01146e-41
EHHADH	-1.06399	3.85981	1.32112e-42	1.04578e-41
PUSL1	1.29245	3.7115	1.34882e-42	1.06721e-41
PCDHB15	-1.18366	0.84188	1.36709e-42	1.08118e-41
ZNF467	1.57678	4.42101	1.40457e-42	1.11032e-41
SPAG1	1.41702	4.26797	1.43172e-42	1.13126e-41
PLTP	-1.32088	6.41278	1.50097e-42	1.18545e-41
KIAA1683	-1.53296	2.76099	1.53714e-42	1.21346e-41
ZNF502	-1.28468	2.40979	1.56955e-42	1.23849e-41
EBP	1.14914	5.45015	1.59793e-42	1.26031e-41
BCL2L12	1.25034	4.00354	1.90592e-42	1.49914e-41
NRG1	-2.16802	1.88073	1.9721e-42	1.5498e-41
TMEM133	-1.07586	1.92221	2.25871e-42	1.77263e-41
PARD3B	-1.38504	2.30016	2.26442e-42	1.77631e-41
EXOSC4	1.53803	4.81358	2.26912e-42	1.7792e-41
GAS1	-1.362	5.14767	2.29274e-42	1.79691e-41
C3orf36	1.84938	-1.08205	2.43513e-42	1.90765e-41
EMC9	1.28715	3.32794	2.43719e-42	1.9084e-41
TSACC	2.12571	-1.24695	2.51414e-42	1.96777e-41
EPHA2	-1.13764	4.26554	2.65695e-42	2.07861e-41
CENPH	1.08685	3.42619	2.78002e-42	2.17392e-41
DPP4	-1.58904	3.82492	2.78301e-42	2.17527e-41
GIMAP5	-1.2976	4.27723	2.90452e-42	2.2672e-41
NREP	1.22429	6.43939	3.04495e-42	2.37574e-41
YIF1A	1.00631	6.07447	3.33037e-42	2.59611e-41
HIST1H4J	2.18492	1.15219	3.33529e-42	2.59761e-41
KLHDC1	-1.18496	1.78994	3.58216e-42	2.78739e-41
FLYWCH2	1.22731	4.9683	3.94266e-42	3.06516e-41
SLC39A4	1.98738	4.61031	3.99694e-42	3.10597e-41
CBX2	2.72974	4.6926	4.164e-42	3.2329e-41
C6orf58	-2.99934	-3.6964	4.45523e-42	3.45747e-41
GRIN2D	2.38514	2.13589	5.41414e-42	4.19415e-41
GK	1.26234	3.25848	6.20358e-42	4.79929e-41
EMX2	-1.50711	0.55249	7.84693e-42	6.05717e-41
FOXH1	2.60826	-0.941301	7.96632e-42	6.14661e-41
ABHD17C	1.36143	5.1125	8.08955e-42	6.23892e-41
METTL11B	4.46968	-3.07851	1.02809e-41	7.91841e-41
TRPA1	7.26314	4.25522	1.08586e-41	8.35596e-41
DOPEY2	1.18316	6.48559	1.29535e-41	9.95923e-41
C16orf13	1.28859	5.33252	1.33382e-41	1.02415e-40
B4GALNT4	1.88295	4.85561	1.34587e-41	1.03295e-40
SAMD10	1.20553	3.54917	1.3694e-41	1.05008e-40
CTPS1	1.3199	5.30113	1.49614e-41	1.14625e-40
FER	-1.12132	1.71605	1.55668e-41	1.1921e-40
RELL2	1.84574	1.75182	1.6104e-41	1.2327e-40
MAS1L	-2.36713	-3.61119	1.64567e-41	1.25859e-40
TM4SF20	-2.29445	-4.10343	1.69152e-41	1.29309e-40
SYNGR4	3.39203	-1.80427	2.00165e-41	1.52749e-40
SIX4	1.59306	4.69488	2.0662e-41	1.57605e-40
CCR8	3.09533	-0.372183	2.13771e-41	1.62917e-40
C9orf89	1.19687	4.49645	2.35445e-41	1.79357e-40
HAS1	-2.42876	0.470371	2.48537e-41	1.89247e-40
SRMS	2.561	1.17678	2.67645e-41	2.03619e-40
TSPAN13	1.60819	8.36886	2.8765e-41	2.18551e-40
TCEB2	1.27677	6.97163	3.05763e-41	2.32212e-40
CCDC136	-1.38063	0.756441	3.07318e-41	2.33291e-40
RDH16	3.24349	1.71877	3.24674e-41	2.46358e-40
RBBP8NL	1.61377	3.07207	3.24896e-41	2.4642e-40
NCAPG2	1.17816	5.23491	3.40576e-41	2.57975e-40
FOXD4L1	1.92859	-1.28843	3.61076e-41	2.73384e-40
PHLDB2	-1.27826	5.39226	4.18525e-41	3.1633e-40
TESC	-1.90656	1.77025	4.32984e-41	3.27117e-40
DPEP1	2.76159	0.424814	4.77811e-41	3.60669e-40
CPA2	-2.70361	-2.98095	5.34114e-41	4.02645e-40
CYP11A1	-1.69467	0.1933	5.60008e-41	4.218e-40
CLPSL2	3.68288	0.166358	5.96138e-41	4.48819e-40
ACADS	-1.27362	4.43945	6.22413e-41	4.68196e-40
DNASE1L2	2.43459	0.377875	6.88076e-41	5.17142e-40
DPP6	-2.70319	-0.371495	6.94405e-41	5.21673e-40
HCRTR1	-2.12348	-3.85348	7.42135e-41	5.5729e-40
PPP2R2B	-1.63562	0.12322	7.59953e-41	5.70424e-40
PPP1R35	1.3272	3.76454	8.22024e-41	6.16483e-40
FBXO6	1.05319	4.36315	8.25015e-41	6.18459e-40
EPB41L4B	-1.13257	5.22243	8.25795e-41	6.18777e-40
LRRC61	1.14318	4.20814	9.75524e-41	7.30342e-40
TCN2	-1.02902	4.82583	9.78223e-41	7.32048e-40
RTBDN	7.21268	1.11284	1.18394e-40	8.8485e-40
USP2	-1.5136	2.23095	1.19772e-40	8.94768e-40
NPAS4	-2.11953	-2.6887	1.22019e-40	9.11163e-40
KRT19	1.90491	10.6869	1.24201e-40	9.27056e-40
HIST1H2BC	2.52242	3.1567	1.27813e-40	9.53609e-40
EPCAM	1.37486	8.05345	1.36829e-40	1.02044e-39
MBOAT2	1.54675	5.74691	1.47092e-40	1.09651e-39
FCGR1A	1.67531	2.86247	1.51726e-40	1.13057e-39
TCEB1	1.04212	5.57348	1.6879e-40	1.25557e-39
[truncated: 3,204 more rows]
