# Supplementary material for: RBMS2 inhibits the proliferation by stabilizing P21 mRNA in breast cancer
Source: J Exp Clin Cancer Res. 2018 Dec 4;37:298. doi: 10.1186/s13046-018-0968-z (PMC6278172; doi:10.1186/s13046-018-0968-z)
Supplement: Supplementary file 4 — Table S3. Differential genes identified from mRNA sequencing. (XLS 24 kb) [file 13046_2018_968_MOESM4_ESM.xls]

Supplementary Table 3: Differentially expressed genes in mRNA sequencing in SUM-1315 cell lines.
id	baseMean	baseMeanA	baseMeanB	foldChange	log2FoldChange	pval	padj
PMEPA1	2151.639668	3568.014212	735.265124	4.852690678	2.278784902	2.67E-233	3.73E-229
IL11	822.456608	1363.592135	281.3210809	4.847102584	2.277122616	4.47E-167	3.12E-163
PGM2L1	630.4143868	1008.853073	251.9757011	4.003771264	2.001359555	6.02E-118	2.80E-114
ADGRG1	2160.726624	3195.07063	1126.382618	2.836576647	1.504150848	8.22E-111	2.87E-107
SERPINE1	4273.224292	6860.979005	1685.469579	4.070663213	2.025263865	2.25E-102	6.28E-99
COL4A1	2853.88743	4076.502306	1631.272555	2.498970693	1.321333982	5.77E-91	1.34E-87
JUN	1657.085995	2517.519825	796.6521658	3.160124248	1.659981282	4.93E-88	9.83E-85
RBMS2	1249.772213	1804.571411	694.9730157	2.596606444	1.376627368	1.54E-81	2.70E-78
TGM2	3989.446176	5555.087449	2423.804902	2.291887205	1.196536044	3.52E-77	5.46E-74
SLC26A2	802.7774532	1169.385929	436.1689778	2.681038743	1.422792068	1.18E-72	1.64E-69
AMIGO2	1548.836857	2162.790068	934.8836454	2.313432352	1.210034913	1.27E-68	1.62E-65
HEG1	671.9512925	980.7162059	363.186379	2.700311088	1.433125622	1.11E-67	1.29E-64
SLC29A1	1159.830142	1631.616792	688.0434926	2.371386125	1.245730591	5.13E-66	5.51E-63
SOX4	1317.303685	1830.907181	803.70019	2.278097235	1.187829326	3.12E-63	3.11E-60
CDKN1A	681.1813005	977.7883745	384.5742264	2.542521854	1.346260175	6.04E-61	5.62E-58
KIRREL	942.5835148	1320.436666	564.7303632	2.338171902	1.225381	2.96E-59	2.58E-56
EPAS1	6040.014441	8137.623015	3942.405867	2.064126141	1.045531138	7.80E-59	6.41E-56
TGFBI	5568.530417	7496.467576	3640.593257	2.059133513	1.042037376	8.67E-59	6.72E-56
TGFBR1	3939.876121	5296.568016	2583.184225	2.050402742	1.035907313	9.23E-59	6.78E-56
FGF2	1201.216327	1656.977953	745.4547004	2.222774844	1.152361818	8.04E-58	5.62E-55
PLAUR	1692.810489	2301.030041	1084.590936	2.121564883	1.085128801	2.01E-57	1.34E-54
C1orf106	1046.431295	1445.088114	647.7744757	2.230850657	1.157593936	1.11E-55	7.02E-53
PLEK2	324.5416648	489.4281965	159.6551331	3.065533732	1.61613828	3.71E-54	2.25E-51
FRMD6	453.4885292	660.0793005	246.8977579	2.673492485	1.418725621	1.77E-53	1.03E-50
SMTN	917.4945692	1264.811097	570.1780412	2.218273951	1.149437545	2.90E-52	1.62E-49
PVRL4	143.7404588	241.4642584	46.0166592	5.247322662	2.391581505	2.60E-47	1.40E-44
PEG10	376.5714789	208.5068053	544.6361524	0.38283688	-1.385198279	1.66E-45	8.58E-43
VDR	348.0526354	507.0030384	189.1022324	2.681105514	1.422827997	2.56E-45	1.28E-42
HTR1D	342.235348	498.1216336	186.3490624	2.673056826	1.418490508	1.32E-44	6.37E-42
TMC7	365.1903362	525.7406988	204.6399736	2.569100697	1.361263438	2.97E-43	1.38E-40
GRAMD1B	912.6321475	1238.738635	586.5256599	2.111993931	1.078605689	2.87E-42	1.29E-39
NEDD9	327.0014598	475.7339942	178.2689254	2.668631078	1.416099875	1.86E-41	7.62E-39
ABLIM3	267.438774	394.9432655	139.9342824	2.822348167	1.496895971	3.33E-41	1.29E-38
SLCO2A1	123.03577	201.0125739	45.0589661	4.461100449	2.157399633	1.37E-40	4.77E-38
DRAM1	759.7484541	1017.63841	501.8584978	2.027739723	1.019872482	1.79E-38	5.82E-36
ELK3	703.8886254	946.4593261	461.3179246	2.05164221	1.036779159	2.97E-38	9.21E-36
CTH	799.0948785	508.2702634	1089.919494	0.466337437	-1.100553842	5.23E-38	1.59E-35
PHLDB1	1488.557066	1987.178442	989.9356895	2.00738135	1.005314717	2.84E-36	8.10E-34
MMP17	372.9751313	517.7998202	228.1504424	2.269554312	1.182409013	3.65E-34	9.81E-32
ABCA1	113.7585608	180.9656471	46.55147456	3.887431037	1.958817082	1.84E-32	4.58E-30
P4HA3	343.7672146	495.1036564	192.4307728	2.572892316	1.363391077	4.50E-32	1.10E-29
IRAK2	461.4831063	623.6154003	299.3508123	2.083226017	1.058819371	6.90E-32	1.66E-29
TNFAIP3	969.627525	1312.245431	627.0096189	2.092863317	1.065478094	8.13E-32	1.89E-29
KCNJ12	557.3843218	758.1503429	356.6183008	2.125943454	1.088103225	2.07E-31	4.73E-29
MYOM3	53.05758618	93.92014072	12.19503164	7.701508566	2.945141068	4.60E-31	1.02E-28
UBASH3B	582.4115051	814.9997662	349.823244	2.329747325	1.220173494	2.25E-30	4.76E-28
DAAM1	243.5843449	345.6098997	141.5587901	2.441458417	1.287743206	1.30E-29	2.64E-27
ULK1	3517.975719	4751.724611	2284.226827	2.080233257	1.056745307	1.99E-29	3.92E-27
CDH19	231.3990774	330.0550864	132.7430684	2.486420501	1.314070304	1.99E-29	3.92E-27
CSF2RA	377.0291733	230.5220696	523.536277	0.44031728	-1.183384631	4.97E-29	9.65E-27
LRP4	138.0781648	209.0396534	67.11667616	3.114571005	1.639033463	1.20E-28	2.27E-26
ITGA2	1148.901861	1543.765721	754.0380017	2.047331458	1.03374469	2.12E-28	3.94E-26
C5AR2	49.83419447	87.16806317	12.50032578	6.973263295	2.801833956	1.51E-27	2.60E-25
DTX4	284.5734022	176.4259965	392.7208079	0.449240256	-1.154440881	3.60E-27	6.06E-25
SPINK5	803.0324128	424.4618652	1181.60296	0.359225459	-1.477038497	4.61E-27	7.67E-25
SPHK1	1684.570679	2253.688481	1115.452877	2.020424642	1.014658543	3.01E-26	4.72E-24
KLF7	327.3049516	441.8832034	212.7266998	2.077234327	1.054663972	1.25E-25	1.87E-23
PDGFB	542.7588528	744.7544287	340.7632768	2.185547798	1.12799493	2.52E-25	3.70E-23
FGFBP1	114.5411639	54.95223031	174.1300975	0.31558146	-1.663915646	4.53E-25	6.59E-23
BMF	59.20275146	99.00302712	19.4024758	5.102597624	2.35123188	5.43E-25	7.73E-23
CMTM3	68.02778377	111.0880546	24.96751296	4.449303974	2.153579666	1.22E-24	1.70E-22
EHF	189.7052331	109.964174	269.4462921	0.408111662	-1.292964159	1.89E-24	2.62E-22
ALDH3A1	226.4128812	139.8026931	313.0230692	0.446621054	-1.162876832	2.67E-23	3.33E-21
IL7R	179.0951136	252.5749856	105.6152415	2.391463409	1.257893717	2.04E-22	2.42E-20
LRIG1	180.4975434	253.8954499	107.0996368	2.370647161	1.245280953	3.64E-22	4.14E-20
HERC3	264.8979194	357.7588092	172.0370297	2.079545372	1.056268162	3.68E-22	4.15E-20
ABCG1	367.9136685	504.768783	231.058554	2.184592495	1.12736419	9.16E-22	1.02E-19
COL1A1	672.7023884	900.9182666	444.4865102	2.026874261	1.019256593	2.80E-21	2.88E-19
KIAA1644	149.9842046	214.3967541	85.57165504	2.505464619	1.325078165	3.01E-21	3.06E-19
ACTC1	108.5971097	162.7948684	54.39935102	2.992588427	1.581393877	5.50E-21	5.49E-19
GPR18	18.41978623	1.009877286	35.82969517	0.028185484	-5.148903868	1.82E-20	1.73E-18
DOCK4	125.1529871	181.5291368	68.77683733	2.63939349	1.400206449	4.11E-20	3.85E-18
CXCL8	130.6301817	223.3492986	37.91106476	5.891401371	2.558610845	9.06E-20	8.22E-18
P2RY2	131.6084534	188.0532101	75.16369665	2.501915398	1.323033006	3.88E-19	3.35E-17
PLAU	89.58734996	133.9449318	45.22976814	2.961433082	1.566295487	1.47E-18	1.21E-16
COBLL1	214.1665548	139.9236922	288.4094174	0.485156461	-1.04347801	1.80E-18	1.46E-16
DSE	134.2635892	190.167231	78.35994744	2.426842246	1.279080331	2.65E-18	2.14E-16
CNGA3	46.32019596	75.92905036	16.71134157	4.54356403	2.18382441	8.88E-18	6.74E-16
NAV1	196.5699179	297.5938514	95.54598433	3.114666238	1.639077575	1.16E-17	8.64E-16
CLCN4	147.9935985	205.9809377	90.00625932	2.288517922	1.19441359	1.18E-17	8.75E-16
PPP1R13L	1278.314204	1738.677562	817.9508471	2.125650419	1.087904353	1.28E-17	9.42E-16
AIRE	141.7793225	85.54016105	198.018484	0.431980689	-1.210961276	2.26E-17	1.64E-15
ATOH8	100.9207327	55.12646626	146.7149991	0.375738449	-1.41219934	4.03E-17	2.88E-15
PLCH2	88.67731022	46.35930757	130.9953129	0.353900507	-1.498584268	5.20E-17	3.67E-15
ARRDC4	140.9742719	81.9426089	200.0059349	0.409700887	-1.287357079	2.63E-16	1.78E-14
NKAIN4	23.546569	42.11751718	4.975620818	8.464776284	3.08147194	2.95E-16	1.98E-14
KANK4	19.27449896	36.57915597	1.969841943	18.56958936	4.214870007	3.20E-16	2.14E-14
ADAMTS10	128.7463731	178.9474359	78.54531027	2.278270149	1.187938827	1.06E-15	6.78E-14
SLC45A3	177.6419272	243.4188617	111.8649926	2.176005703	1.121682338	5.32E-15	3.13E-13
GAGE2A	168.6289311	111.621696	225.6361661	0.494697716	-1.015380857	8.38E-15	4.89E-13
GEM	63.72081596	95.9292479	31.51238402	3.044176153	1.606051844	9.67E-15	5.61E-13
ST5	124.9520031	172.7671731	77.13683315	2.239749366	1.1633373	1.01E-14	5.85E-13
FOSB	76.37007095	113.3254257	39.41471624	2.875205928	1.523665288	1.23E-14	7.06E-13
SLC51B	96.95565474	55.80811344	138.103196	0.404104431	-1.307199925	1.33E-14	7.52E-13
LHX4	113.8082706	69.20242175	158.4141195	0.436845036	-1.194806498	3.58E-14	1.91E-12
PID1	134.4804099	182.6202963	86.34052349	2.115116851	1.080737368	9.50E-14	4.86E-12
REPS2	101.4612907	142.0249886	60.89759276	2.332193805	1.221687681	1.17E-13	5.89E-12
IER3	1700.948269	2364.812233	1037.084304	2.280250722	1.189192463	2.52E-13	1.21E-11
FAP	73.16027895	105.9251841	40.39537378	2.622210768	1.390783651	4.49E-13	2.08E-11
PIK3IP1	146.2690881	195.2672557	97.27092062	2.007457669	1.005369566	4.92E-13	2.26E-11
CYP27C1	66.09445603	96.60414457	35.58476749	2.714761158	1.440825277	8.12E-13	3.66E-11
DLX3	57.82648404	86.08910885	29.56385924	2.911971274	1.541996124	8.18E-13	3.67E-11
EPHB2	100.6134032	146.7201911	54.50661525	2.691786867	1.428564183	1.27E-12	5.63E-11
HHAT	15.93966317	28.90159899	2.977727358	9.705925219	3.278865745	2.02E-12	8.82E-11
SCIN	30.03354664	11.10007984	48.96701345	0.226684845	-2.141240154	2.90E-12	1.22E-10
KRT16	131.7716663	176.3080987	87.23523397	2.021065236	1.015115889	3.44E-12	1.44E-10
PHOSPHO1	62.43128244	33.71390602	91.14865885	0.369878246	-1.434877644	4.18E-12	1.74E-10
ACVR1	196.0148234	269.2409695	122.7886774	2.192718214	1.132720424	6.38E-12	2.60E-10
ANKRD44	59.34048562	86.87099632	31.80997493	2.730935707	1.44939535	8.57E-12	3.42E-10
TNS1	553.6388507	795.4165527	311.8611487	2.550547113	1.35080675	9.50E-12	3.75E-10
C8orf4	791.7713685	1137.789803	445.7529336	2.552512208	1.351917861	3.06E-11	1.14E-09
LMO1	38.04941762	58.63650259	17.46233265	3.357884867	1.747552765	4.24E-11	1.55E-09
OLR1	119.577276	176.8648355	62.28971658	2.839390598	1.505581326	5.18E-11	1.87E-09
IL20RA	27.8422064	10.81521819	44.86919461	0.24103883	-2.052662518	6.17E-11	2.20E-09
ARID5A	218.7328518	295.5510135	141.9146902	2.082596333	1.058383231	8.54E-11	2.98E-09
TJP3	143.1849311	62.29402776	224.0758344	0.278004221	-1.846821308	9.51E-11	3.30E-09
TM7SF2	86.01481084	53.84419216	118.1854295	0.455590781	-1.134189541	1.58E-10	5.33E-09
IL1A	148.7129271	234.6563331	62.76952099	3.738380184	1.902413295	1.87E-10	6.29E-09
SNAI1	141.1815693	189.5762129	92.78692563	2.043134976	1.030784516	2.16E-10	7.21E-09
SNCA	75.25287002	45.81243685	104.6933032	0.43758708	-1.192357952	2.38E-10	7.86E-09
4-Mar	11.94485389	21.91477876	1.974929016	11.09648939	3.472031416	3.36E-10	1.08E-08
LTBP2	46.9477304	68.92794785	24.96751296	2.760705399	1.465036943	5.08E-10	1.57E-08
FOXC2	433.346927	583.5483418	283.1455121	2.060948581	1.043308511	5.56E-10	1.71E-08
CTC-295J13.3	47.19421504	25.23134935	69.15708074	0.364841157	-1.454659609	6.79E-10	2.07E-08
AQP1	33.79160015	51.50555669	16.07764362	3.203551339	1.679672111	1.79E-09	5.18E-08
SH3BGRL2	62.86387034	37.73134148	87.9963992	0.428782789	-1.221681096	2.25E-09	6.45E-08
ICOSLG	82.79457997	53.96468634	111.6244736	0.483448518	-1.048565828	4.77E-09	1.32E-07
NYAP1	51.2062121	72.78984578	29.62257842	2.457242065	1.297039986	7.53E-09	2.02E-07
ETV1	67.28834745	41.98559671	92.5910982	0.453451763	-1.140979006	8.36E-09	2.22E-07
FXYD3	131.7828473	78.77873429	184.7869602	0.426321934	-1.229984811	8.78E-09	2.31E-07
MEOX1	32.03715812	11.12319206	52.95112417	0.210065267	-2.251090451	1.06E-08	2.73E-07
PTHLH	24.4288137	38.31352962	10.54409777	3.633647043	1.861418289	1.40E-08	3.57E-07
F2RL2	80.25805837	114.8491785	45.66693822	2.514930558	1.330518565	1.72E-08	4.31E-07
CYP4F3	43.98817211	22.48502133	65.49132289	0.343328251	-1.54233952	2.58E-08	6.33E-07
PLCXD2	61.20820672	89.98553086	32.43088258	2.774686461	1.472324756	4.10E-08	9.59E-07
CYR61	2790.831098	3770.827258	1810.834938	2.082369396	1.058226014	5.53E-08	1.27E-06
NID1	38.60831904	55.83070639	21.38593168	2.610627732	1.384396748	6.78E-08	1.52E-06
SHC4	34.31015269	50.1960162	18.42428918	2.724447913	1.445963909	1.14E-07	2.46E-06
PTPRE	19.78680547	31.3718953	8.20171564	3.825040593	1.935475058	1.42E-07	2.99E-06
WNT6	37.03475577	20.60653645	53.46297509	0.385435648	-1.375438086	1.49E-07	3.14E-06
MDGA1	56.17727179	76.26039609	36.09414749	2.112818874	1.079169094	3.87E-07	7.57E-06
CXCL2	64.34891745	86.01535838	42.68247651	2.015238228	1.010950395	3.92E-07	7.66E-06
CMTM1	60.00680244	80.89483228	39.1187726	2.067928691	1.048186437	3.94E-07	7.68E-06
WNT7A	13.08146847	21.91451912	4.248417816	5.158277755	2.366889459	4.48E-07	8.63E-06
ITGB3	20.08180684	31.35034088	8.813272785	3.557173554	1.830731365	4.59E-07	8.80E-06
ZC3H12D	40.42221436	23.96985075	56.87457797	0.421451053	-1.246563009	6.37E-07	1.19E-05
CRYAB	18.44624032	29.00884943	7.883631206	3.679630444	1.879560879	6.89E-07	1.27E-05
CYP4F12	25.27688561	11.74043798	38.81333324	0.302484662	-1.725066105	7.65E-07	1.41E-05
RORC	59.22666471	38.99102264	79.46230678	0.490685763	-1.027128682	8.46E-07	1.54E-05
MUC5B	85.55289849	43.38732645	127.7184705	0.339710664	-1.557621587	1.07E-06	1.90E-05
CSF1R	9.896699183	17.19673806	2.596660307	6.622636772	2.727405734	1.17E-06	2.07E-05
FAM196B	16.08512961	25.62112472	6.549134491	3.912139038	1.967957645	1.44E-06	2.51E-05
PDCD1LG2	19.73057688	30.6113026	8.849851167	3.458962422	1.79033934	1.45E-06	2.52E-05
METTL7A	60.18591418	38.29924734	82.07258103	0.466650943	-1.099584283	1.73E-06	2.95E-05
L3MBTL3	47.09863825	64.22003527	29.97724124	2.14229304	1.099155837	2.15E-06	3.59E-05
FAM167A	54.5952122	72.97966219	36.21076222	2.015413589	1.011075929	2.37E-06	3.92E-05
ERBB3	168.1389714	101.6452203	234.6327225	0.433209909	-1.206861853	2.92E-06	4.77E-05
KREMEN1	6.559480932	1.009877286	12.10908458	0.083398318	-3.583837903	3.00E-06	4.89E-05
ABCA13	24.96609854	13.14398517	36.7882119	0.35728796	-1.484840797	3.07E-06	5.00E-05
CYP3A5	43.55626676	26.9039181	60.20861542	0.446844989	-1.162153649	3.12E-06	5.06E-05
CDH1	28.45067924	15.87655018	41.02480829	0.386998766	-1.369599129	3.66E-06	5.84E-05
ARHGAP6	70.18599842	46.09859668	94.27340017	0.488988374	-1.03212793	3.75E-06	5.96E-05
VGF	44.97092286	67.87807971	22.06376601	3.076450307	1.621266689	4.16E-06	6.53E-05
ADRA1D	27.41196328	15.17542568	39.64850089	0.382749041	-1.385529334	4.26E-06	6.68E-05
STC1	51.09425448	71.55378168	30.63472727	2.335708135	1.223860009	5.52E-06	8.46E-05
ANGPTL4	500.5647181	683.7296765	317.3997596	2.154159402	1.107125009	7.19E-06	0.000107411
LAPTM5	7.387561238	13.10892739	1.666195087	7.867582543	2.97592041	7.56E-06	0.000112748
LONRF2	8.362839535	14.41561189	2.310067181	6.240343147	2.641625363	1.11E-05	0.0001592
INPP4B	22.73682417	33.310108	12.16354033	2.738520786	1.453396831	1.13E-05	0.000161977
KLHL1	9.258969734	0	18.51793947	#VALUE!	#VALUE!	1.19E-05	0.000169704
DENND1C	27.82098105	14.48624673	41.15571537	0.35198627	-1.506408941	2.00E-05	0.00026942
TMPRSS15	6.367475124	11.43194484	1.303005406	8.773520679	3.13315589	2.13E-05	0.000284206
C15orf62	34.0695165	21.20222796	46.93680504	0.451718602	-1.146503769	2.21E-05	0.000294007
G0S2	59.35204349	81.22772138	37.4763656	2.167438598	1.115991124	2.50E-05	0.000327744
UNC5B	75.91357715	49.44970579	102.3774485	0.483013657	-1.049864114	2.79E-05	0.000360841
HID1	17.7202139	8.805072463	26.63535533	0.330578374	-1.596935745	3.14E-05	0.000401545
AMTN	6.211445313	11.08839391	1.334496715	8.309045509	3.054682759	3.27E-05	0.000415035
PCED1B	26.8624526	37.6718733	16.0530319	2.346713914	1.230641975	4.73E-05	0.000583862
UST	45.84351285	24.63565784	67.05136786	0.367414694	-1.444518768	4.91E-05	0.00060153
HOOK1	30.56781695	19.13443149	42.0012024	0.45556866	-1.134259592	6.52E-05	0.000772507
HS6ST3	83.18638605	51.80470062	114.5680715	0.452173978	-1.145050126	7.58E-05	0.000883757
NPHP1	20.99435465	11.76406948	30.22463983	0.389221163	-1.361337938	7.82E-05	0.000906158
IFI27	20.98105187	11.78847988	30.17362387	0.390688236	-1.35591028	7.84E-05	0.000906158
SRGAP3	9.93816207	3.386945799	16.48937834	0.205401667	-2.283480205	9.14E-05	0.001039065
FANK1	12.38740212	19.16974892	5.605055333	3.420082015	1.774030922	9.86E-05	0.001108514
ALPI	367.984391	239.977626	495.991156	0.483834486	-1.047414492	0.000101436	0.001135302
C5AR1	33.48341643	21.58057704	45.38625581	0.475487053	-1.072522035	0.000108423	0.001201947
TRIM10	13.96798018	6.345942814	21.59001754	0.293929489	-1.76645799	0.000108668	0.001203709
CES3	26.75118499	16.48366799	37.018702	0.44527947	-1.167217	0.000111271	0.001226699
P2RX1	16.66951003	25.8236656	7.515354452	3.436120774	1.780780746	0.000111744	0.00122938
SAMD5	9.554560907	3.695698578	15.41342324	0.239771433	-2.060268312	0.000120658	0.001311561
SEMA3D	54.38991959	35.88895293	72.89088626	0.492365435	-1.022198609	0.000148451	0.001582872
SPINK13	78.41143135	43.63972667	113.183136	0.385567393	-1.374945046	0.000151009	0.001603461
MYOCD	9.705569583	15.46210477	3.949034392	3.915414057	1.969164881	0.000172501	0.001798133
CLMN	17.32862511	9.411670999	25.24557922	0.372804716	-1.423507984	0.000173287	0.001804978
PPP1R14C	18.69574216	26.8924918	10.49899252	2.561435466	1.356952544	0.000181414	0.001879817
ADAMTS8	6.778516374	1.343300099	12.21373265	0.109982766	-3.184650621	0.000192041	0.001982576
PRR15	8.779491121	3.398372092	14.16061015	0.239987688	-2.0589677	0.000228708	0.002313243
NPY1R	4.918089455	1.022082485	8.814096426	0.115959985	-3.108301049	0.000230737	0.002330019
METTL12	21.5272547	12.7864116	30.2680978	0.422438558	-1.243186571	0.000243243	0.002433827
KCNH5	108.858151	69.22345689	148.4928451	0.466173686	-1.101060525	0.00029405	0.002854266
NOXA1	26.70841156	16.934729	36.48209412	0.464192898	-1.107203645	0.000313201	0.0030171
FGFBP3	31.73271404	21.11808974	42.34733835	0.498687534	-1.003791955	0.00032745	0.003132753
MLPH	32.69920675	48.73300082	16.66541268	2.924200062	1.548042018	0.000347929	0.003294832
IL31RA	17.38678206	24.90909319	9.864470935	2.525132199	1.33635892	0.000368516	0.003473298
HUNK	13.22595662	6.702477849	19.74943539	0.339375669	-1.559044958	0.000398595	0.003706771
HCG22	3.382372331	6.428782856	0.335961805	19.13545772	4.258176506	0.000426573	0.003930327
GNAO1	19.38788423	27.26201094	11.51375752	2.36777706	1.243533249	0.000439279	0.004034089
DBP	80.60254176	46.76336523	114.4417183	0.408621663	-1.291162405	0.00044482	0.004079606
ALOX5AP	5.695719392	9.757558647	1.633880138	5.972016195	2.578218078	0.000473558	0.004309222
CH17-360D5.1	13.54229199	7.047586591	20.03699739	0.351728677	-1.507465128	0.000488613	0.00442892
DNAAF3	11.19186579	5.360216291	17.02351529	0.314871294	-1.667165858	0.000511518	0.00460366
CASKIN1	17.52332516	9.398686893	25.64796344	0.366449637	-1.448313159	0.000565838	0.005018172
RASGRP3	17.08002771	27.22903024	6.931025183	3.928571823	1.974004936	0.000585412	0.005149269
IL22RA1	27.50279455	38.57657723	16.42901188	2.348076531	1.231479431	0.000626737	0.00546458
PAGE5	10.88484115	16.51846614	5.251216158	3.145645817	1.65335624	0.00065793	0.005700968
KRT32	5.735973419	0	11.47194684	#VALUE!	#VALUE!	0.000725028	0.006190217
FES	13.05246284	19.1926015	6.912324172	2.77657717	1.473307494	0.000730334	0.006231709
CPE	15.04471091	21.90049648	8.188925343	2.674404217	1.419217535	0.000764914	0.00646359
CRB1	38.0907551	24.50451627	51.67699392	0.474186179	-1.076474483	0.000917071	0.007543958
TNFAIP6	11.58004885	20.20533478	2.954762915	6.838225387	2.773621975	0.000942511	0.007721406
DOCK8	28.3877373	14.85498697	41.92048764	0.354361025	-1.496708159	0.000951469	0.00778566
RGS22	3.11908297	0.332903543	5.905262397	0.056374047	-4.148825039	0.000988523	0.008041753
TRIM31	35.4903967	20.56005237	50.42074104	0.407769738	-1.294173383	0.001010936	0.008176464
KCNIP3	19.52160029	10.77808332	28.26511727	0.381321019	-1.390922038	0.001035835	0.008320033
EDN2	265.8404886	148.216418	383.4645592	0.386519209	-1.371387982	0.001058586	0.008463837
GLTPD2	48.09550551	30.64687966	65.54413136	0.467576258	-1.096726419	0.001060977	0.008478108
PDGFRB	41.02095194	56.68658952	25.35531437	2.235688689	1.160719313	0.00126904	0.009766362
FIBCD1	68.20738191	92.94374897	43.47101485	2.138062554	1.096304063	0.001355575	0.01028499
ARHGAP30	10.7577654	16.55352393	4.96200688	3.336054208	1.738142732	0.001367978	0.010356592
CGB8	4.706832037	8.092781298	1.320882777	6.126797493	2.615133167	0.001451979	0.010874665
FOXS1	2.180882649	4.361765299	0	#DIV/0!	#DIV/0!	0.001648924	0.012139572
TMCC2	8.51814711	13.11957478	3.916719443	3.349633532	1.744003266	0.001689535	0.012420747
TRIM46	20.02756971	12.79887643	27.25626298	0.469575614	-1.090570605	0.001708364	0.012517319
AQP5	9.60584166	4.765303684	14.44637963	0.329861447	-1.600067926	0.00181259	0.01311827
WAS	12.01965536	6.036930399	18.00238032	0.335340677	-1.576300603	0.001917353	0.013748248
CIB2	14.50414105	20.51227011	8.496011991	2.414341004	1.271629458	0.001999576	0.014253151
DEFB1	6.584483749	2.698026492	10.47094101	0.257668006	-1.956414682	0.002410857	0.01663777
PNMA6A	13.43406958	7.795714448	19.07242471	0.408742704	-1.290735116	0.00245756	0.016884998
LDB3	19.69364771	26.60711088	12.78018455	2.081903495	1.057903195	0.002537047	0.017354293
S1PR1	19.67247532	26.54868124	12.79626941	2.074720404	1.052916927	0.00254063	0.017370299
KPNA7	7.343694678	11.43324302	3.254146339	3.513438491	1.812883642	0.002711951	0.018368414
IL17REL	8.45820806	4.075865106	12.84055101	0.317421355	-1.655528902	0.002753403	0.018620566
MAN1A1	15.89104205	9.767686764	22.01439733	0.443695397	-1.172358508	0.002754159	0.018620566
TTLL6	3.953126048	0.998191357	6.908060739	0.14449661	-2.790892451	0.002799238	0.018861433
PIGZ	16.66653986	10.39921497	22.93386476	0.453443634	-1.141004871	0.002818791	0.018956604
CCDC187	14.54620944	8.745863914	20.34655496	0.429844951	-1.218111735	0.002968168	0.019799125
BTBD19	10.87569486	15.81889944	5.932490273	2.666485523	1.414939496	0.002995292	0.019922972
PRKG1	7.454604547	3.398891363	11.51031773	0.295290838	-1.759791502	0.00308139	0.020369546
SYNPO2	17.77281505	25.35963493	10.18599516	2.489657074	1.315947039	0.003397962	0.022158138
PRICKLE4	1.976648912	0	3.953297825	#VALUE!	#VALUE!	0.003578116	0.023159928
TMEM217	15.20457854	21.57044892	8.83870815	2.440452674	1.287148775	0.003872319	0.024743161
ARNT2	14.87454511	20.55901382	9.190076404	2.237088456	1.161622302	0.004051656	0.025654368
FCMR	15.53911906	9.733148248	21.34508987	0.455990034	-1.132925802	0.004294558	0.026948065
ZNF572	4.293943324	1.343040464	7.244846185	0.185378741	-2.431452289	0.004596839	0.028448668
BIRC7	13.52933098	18.87138389	8.187278062	2.304964331	1.204744425	0.004645376	0.028685508
PRTN3	6.633402028	2.364603678	10.90220038	0.216892333	-2.204949037	0.004698212	0.028960559
SLCO2B1	3.815088334	0	7.630176669	#VALUE!	#VALUE!	0.004721836	0.029067694
TRIM17	17.54131984	11.47946746	23.60317222	0.486352739	-1.039925052	0.004790018	0.029461458
TMEM88	1.842006325	3.684012649	0	#DIV/0!	#DIV/0!	0.004919298	0.030084395
OLFM2	19.81070366	27.1661868	12.45522053	2.181108454	1.125061509	0.00521899	0.031652538
CAMK1	16.24659071	10.49322167	21.99995975	0.476965494	-1.068043196	0.005328133	0.032129979
ASB16	16.55438061	10.80171481	22.3070464	0.484228823	-1.04623914	0.005916446	0.035017337
SHD	2.94505099	0.344589471	5.545512509	0.062138436	-4.008370271	0.006110729	0.035908568
CSF2RB	3.02094891	5.383588149	0.658309672	8.177896197	3.031729751	0.006344997	0.036927881
GALNT6	7.369152257	11.08865355	3.649650968	3.03827781	1.603253791	0.006366402	0.037021609
SPATC1	6.114524365	2.674135363	9.554913366	0.279870184	-1.837170296	0.006405894	0.037189331
ARG2	13.56470829	8.449056698	18.68035987	0.452296249	-1.144660064	0.006518843	0.037740685
SOCS1	12.87950569	17.86176624	7.897245144	2.261771785	1.177453367	0.006662634	0.038424306
WDR38	4.546686573	7.795454813	1.297918333	6.006121186	2.586433585	0.006675911	0.038450418
ADGRG3	3.539362249	6.08445302	0.994271477	6.11950878	2.613415851	0.006972163	0.039847452
KIAA1755	3.519905346	6.072767091	0.967043601	6.279724172	2.650701192	0.007018302	0.040045607
KALRN	14.85586145	20.20273842	9.508984479	2.124594743	1.08718768	0.0070436	0.04017354
GOLGA7B	4.023366242	6.725849706	1.320882777	5.091935351	2.348214102	0.007225688	0.041011136
HIST3H2BB	19.92091158	12.55997959	27.28184357	0.460378697	-1.119107018	0.007418086	0.041803311
TTPA	6.934249136	3.351628377	10.51686989	0.318690676	-1.649771284	0.007751162	0.043308062
GPR183	6.343844372	9.769504211	2.918184534	3.347802065	1.743214233	0.008181234	0.044919604
EFNA2	22.49494458	32.47759673	12.51229243	2.595655182	1.376098742	0.008238643	0.045110688
KCTD16	13.51049513	18.51562776	8.505362497	2.176935757	1.122298833	0.008248189	0.045127577
MYO16	19.96934438	13.10762921	26.83105955	0.488524472	-1.03349726	0.008251445	0.045127712
CALHM3	15.5067935	20.8913981	10.1221889	2.063920987	1.045387741	0.008439787	0.045816921
GATA1	5.836393985	9.067600798	2.605187172	3.480594757	1.799333852	0.008480408	0.045966099
INHBC	1.675554553	3.351109107	0	#DIV/0!	#DIV/0!	0.008481116	0.045966099
VWA3B	7.200620292	10.77964113	3.621599452	2.976486291	1.57361025	0.008623675	0.046615905
HLA-DMB	21.02047973	8.79416544	33.24679403	0.264511683	-1.91859665	0.009058049	0.048346513
